# Supplementary material for: Cuban history of CRF19 recombinant subtype of HIV-1
Source: PLoS Pathog. 2021 Aug 9;17(8):e1009786. doi: 10.1371/journal.ppat.1009786 (PMC8376097; doi:10.1371/journal.ppat.1009786)
Supplement: S1 File — Metadata table for the LA and CU sequences used in this study (tab-separated format). It contains the following columns: id—identifier of the sequence used in these analyses (corresponds to the tree tips);POL Accession Number—GenBank [40] accession number for the pol part of the sequence;ENV Accession Number—GenBank accession number for the env part of the sequence;source—source of the data: LA or CU;province_of_diagnostics—province of diagnostics for CU sequences, abroad for LA;country_code—ISO2 code for the country of sampling;country—country of sampling;intregion—generalized location of sampling, includes the following values: Australia, Cuba, Eastern Africa, Eastern Asia, Middle Africa, Northern America, Northern Europe, Russia, South America, Southern Africa, Southern Asia, Southern Europe, Western Africa, Western Asia, Western Europe;subregion—generalized location of sampling, includes the following values: Asia, Australia and New Zealand, Cuba, Europe, Northern America, Russia, South America, Sub-Saharan Africa;region—generalized location of sampling, includes the following values: Africa, Americas, Asia, Cuba, Europe, Oceania;sample_date—date of sampling;diagnostics_date—date of diagnostics;gender—gender of the infected individual: F or M;risk_group—declared risk group: Bisexual, HT (heterosexual), or MSM (men-who-have-sex-with-men);treated—treatment status: naive or treated;subtype_annotated—pre-annotated HIV-1 subtype;subtype_jpHMM—HIV-1 subtype detected by jpHMM;subtype_consensus—HIV-1 subtype annotations used in this study: pre-annotated ones when compatible with jpHMM (e.g. matching jpHMM breakpoints for CRF19), otherwise jpHMM prediction;subtype_tree—HIV-1 subtype detected by the phylogenetic trees in this study (same as consensus for the majority of the sequences, see Phylogenetic trees);subtype_CRF_19_D—whether the sequence is compatible with CRF19 in its D part according to jpHMM: D if yes, empty otherwise;subtype_CRF_19_G—whether the sequence is co [file ppat.1009786.s005.tab]

id	source	province_of_diagnostics	country_code	country	intregion	subregion	region	sample_date	diagnostics_date	gender	risk_group	treated	subtype_annotated	subtype_jpHMM	subtype_consensus	subtype_tree	subtype_CRF_19_D	subtype_CRF_19_G	subtype_CRF_19_A1	CRF_19_compatible	POL Accession Number	ENV Accession Number
AB098331	LA	abroad	UG	Uganda	Eastern Africa	Sub-Saharan Africa	Africa						A1		A1	A1					AB098331	AB098331
AB098333	LA	abroad	UG	Uganda	Eastern Africa	Sub-Saharan Africa	Africa	1992					A1		A1	A1					AB098333	AB098333
AB253421	LA	abroad	RW	Rwanda	Eastern Africa	Sub-Saharan Africa	Africa	1992					A1		A1	A1					AB253421	AB253421
AB253429	LA	abroad	UG	Uganda	Eastern Africa	Sub-Saharan Africa	Africa	1992					A1		A1	A1					AB253429	AB253429
AB287004	LA	abroad	GH	Ghana	Western Africa	Sub-Saharan Africa	Africa	2003					G		G	G					AB287004	AB287004
AB287376	LA	abroad	RW	Rwanda	Eastern Africa	Sub-Saharan Africa	Africa	1992					A1		A1	A1					AB287376	AB287376
AB287379	LA	abroad	RW	Rwanda	Eastern Africa	Sub-Saharan Africa	Africa	1993					A1		A1	A1					AB287379	AB287379
AB485632	LA	abroad	UG	Uganda	Eastern Africa	Sub-Saharan Africa	Africa						A1		A1	A1					AB485632	AB485632
AB485648	LA	abroad	SN	Senegal	Western Africa	Sub-Saharan Africa	Africa	1990					D		D	D					AB485648	AB485648
AB485650	LA	abroad	UG	Uganda	Eastern Africa	Sub-Saharan Africa	Africa	1991					D		D	D					AB485650	AB485650
AF004885	LA	abroad	KE	Kenya	Eastern Africa	Sub-Saharan Africa	Africa	1994					A1		A1	A1					AF004885	AF004885
AF061641	LA	abroad	KE	Kenya	Eastern Africa	Sub-Saharan Africa	Africa	1993					G		G	G					AF061641	AF061641
AF061642	LA	abroad	SE	Sweden	Northern Europe	Europe	Europe	1993					G		G	G					AF061642	AF061642
AF069669	LA	abroad	SE	Sweden	Northern Europe	Europe	Europe	1995					A1		A1	A1					AF069669	AF069669
AF069670	LA	abroad	SE	Sweden	Northern Europe	Europe	Europe	1994					A1		A1	A1					AF069670	AF069670
AF069671	LA	abroad	SE	Sweden	Northern Europe	Europe	Europe	1994					A1		A1	A1					AF069671	AF069671
AF069673	LA	abroad	SE	Sweden	Northern Europe	Europe	Europe	1995					A1		A1	A1					AF069673	AF069673
AF084936	LA	abroad	BE	Belgium	Western Europe	Europe	Europe	1996					G		G	G					AF084936	AF084936
AF107771	LA	abroad	SE	Sweden	Northern Europe	Europe	Europe	1995					A1		A1	A1					AF107771	AF107771
AF361872	LA	abroad	TZ	United Republic of Tanzania	Eastern Africa	Sub-Saharan Africa	Africa	1997					A1		A1	A1					AF361872	AF361872
AF361873	LA	abroad	TZ	United Republic of Tanzania	Eastern Africa	Sub-Saharan Africa	Africa	1997					A1		A1	A1					AF361873	AF361873
AF450098	LA	abroad	ES	Spain	Southern Europe	Europe	Europe	1999					G		G	G					AF450098	AF450098
AF457052	LA	abroad	KE	Kenya	Eastern Africa	Sub-Saharan Africa	Africa	2000					A1		A1	A1					AF457052	AF457052
AF457053	LA	abroad	KE	Kenya	Eastern Africa	Sub-Saharan Africa	Africa	2000					A1		A1	A1					AF457053	AF457053
AF457055	LA	abroad	KE	Kenya	Eastern Africa	Sub-Saharan Africa	Africa	2000					A1		A1	A1					AF457055	AF457055
AF457063	LA	abroad	KE	Kenya	Eastern Africa	Sub-Saharan Africa	Africa	1999					A1		A1	A1					AF457063	AF457063
AF457065	LA	abroad	KE	Kenya	Eastern Africa	Sub-Saharan Africa	Africa	1999					A1		A1	A1					AF457065	AF457065
AF457066	LA	abroad	KE	Kenya	Eastern Africa	Sub-Saharan Africa	Africa	2000					A1		A1	A1					AF457066	AF457066
AF457067	LA	abroad	KE	Kenya	Eastern Africa	Sub-Saharan Africa	Africa	2000					A1		A1	A1					AF457067	AF457067
AF457068	LA	abroad	KE	Kenya	Eastern Africa	Sub-Saharan Africa	Africa	2000					A1		A1	A1					AF457068	AF457068
AF457069	LA	abroad	KE	Kenya	Eastern Africa	Sub-Saharan Africa	Africa	2000					A1		A1	A1					AF457069	AF457069
AF457070	LA	abroad	KE	Kenya	Eastern Africa	Sub-Saharan Africa	Africa	2000					A1		A1	A1					AF457070	AF457070
AF457075	LA	abroad	KE	Kenya	Eastern Africa	Sub-Saharan Africa	Africa	1999					A1		A1	A1					AF457075	AF457075
AF457077	LA	abroad	KE	Kenya	Eastern Africa	Sub-Saharan Africa	Africa	2000					A1		A1	A1					AF457077	AF457077
AF457079	LA	abroad	KE	Kenya	Eastern Africa	Sub-Saharan Africa	Africa	2000					A1		A1	A1					AF457079	AF457079
AF457080	LA	abroad	KE	Kenya	Eastern Africa	Sub-Saharan Africa	Africa	2000					A1		A1	A1					AF457080	AF457080
AF457081	LA	abroad	KE	Kenya	Eastern Africa	Sub-Saharan Africa	Africa	2000					A1		A1	A1					AF457081	AF457081
AF457083	LA	abroad	KE	Kenya	Eastern Africa	Sub-Saharan Africa	Africa	2000					A1		A1	A1					AF457083	AF457083
AF457084	LA	abroad	KE	Kenya	Eastern Africa	Sub-Saharan Africa	Africa	2000					A1		A1	A1					AF457084	AF457084
AF457086	LA	abroad	KE	Kenya	Eastern Africa	Sub-Saharan Africa	Africa	2000					A1		A1	A1					AF457086	AF457086
AF457089	LA	abroad	KE	Kenya	Eastern Africa	Sub-Saharan Africa	Africa	2000					A1		A1	A1					AF457089	AF457089
AF457090	LA	abroad	KE	Kenya	Eastern Africa	Sub-Saharan Africa	Africa	2001					D		D	D					AF457090	AF457090
AF484477	LA	abroad	UG	Uganda	Eastern Africa	Sub-Saharan Africa	Africa	1999					D		D	D					AF484477	AF484477
AF484478	LA	abroad	UG	Uganda	Eastern Africa	Sub-Saharan Africa	Africa	1999					A1		A1	A1					AF484478	AF484478
AF484480	LA	abroad	UG	Uganda	Eastern Africa	Sub-Saharan Africa	Africa	1999					D		D	D					AF484480	AF484480
AF484481	LA	abroad	UG	Uganda	Eastern Africa	Sub-Saharan Africa	Africa	1999					D		D	D					AF484481	AF484481
AF484483	LA	abroad	UG	Uganda	Eastern Africa	Sub-Saharan Africa	Africa	1999					D		D	D					AF484483	AF484483
AF484485	LA	abroad	UG	Uganda	Eastern Africa	Sub-Saharan Africa	Africa	1999					D		D	D					AF484485	AF484485
AF484486	LA	abroad	UG	Uganda	Eastern Africa	Sub-Saharan Africa	Africa	1999					D		D	D					AF484486	AF484486
AF484489	LA	abroad	UG	Uganda	Eastern Africa	Sub-Saharan Africa	Africa	1999					D		D	D					AF484489	AF484489
AF484490	LA	abroad	UG	Uganda	Eastern Africa	Sub-Saharan Africa	Africa	1999					D		D	D					AF484490	AF484490
AF484493	LA	abroad	UG	Uganda	Eastern Africa	Sub-Saharan Africa	Africa	1999					A1		A1	A1					AF484493	AF484493
AF484494	LA	abroad	UG	Uganda	Eastern Africa	Sub-Saharan Africa	Africa	1999					D		D	D					AF484494	AF484494
AF484495	LA	abroad	UG	Uganda	Eastern Africa	Sub-Saharan Africa	Africa	1999					D		D	D					AF484495	AF484495
AF484497	LA	abroad	UG	Uganda	Eastern Africa	Sub-Saharan Africa	Africa	1999					D		D	D					AF484497	AF484497
AF484498	LA	abroad	UG	Uganda	Eastern Africa	Sub-Saharan Africa	Africa	1999					D		D	D					AF484498	AF484498
AF484499	LA	abroad	UG	Uganda	Eastern Africa	Sub-Saharan Africa	Africa	1999					D		D	D					AF484499	AF484499
AF484502	LA	abroad	UG	Uganda	Eastern Africa	Sub-Saharan Africa	Africa	1998					D		D	D					AF484502	AF484502
AF484505	LA	abroad	UG	Uganda	Eastern Africa	Sub-Saharan Africa	Africa	1998					D		D	D					AF484505	AF484505
AF484506	LA	abroad	UG	Uganda	Eastern Africa	Sub-Saharan Africa	Africa	1998					D		D	D					AF484506	AF484506
AF484507	LA	abroad	UG	Uganda	Eastern Africa	Sub-Saharan Africa	Africa	1998					A1		A1	A1					AF484507	AF484507
AF484508	LA	abroad	UG	Uganda	Eastern Africa	Sub-Saharan Africa	Africa	1998					A1		A1	A1					AF484508	AF484508
AF484509	LA	abroad	UG	Uganda	Eastern Africa	Sub-Saharan Africa	Africa	1998					A1		A1	A1					AF484509	AF484509
AF484511	LA	abroad	UG	Uganda	Eastern Africa	Sub-Saharan Africa	Africa	1998					D		D	D					AF484511	AF484511
AF484512	LA	abroad	UG	Uganda	Eastern Africa	Sub-Saharan Africa	Africa	1998					A1		A1	A1					AF484512	AF484512
AF484513	LA	abroad	UG	Uganda	Eastern Africa	Sub-Saharan Africa	Africa	1998					D		D	D					AF484513	AF484513
AF484514	LA	abroad	UG	Uganda	Eastern Africa	Sub-Saharan Africa	Africa	1998					D		D	D					AF484514	AF484514
AF484515	LA	abroad	UG	Uganda	Eastern Africa	Sub-Saharan Africa	Africa	1999					D		D	D					AF484515	AF484515
AF484516	LA	abroad	UG	Uganda	Eastern Africa	Sub-Saharan Africa	Africa	1998					D		D	D					AF484516	AF484516
AF484518	LA	abroad	UG	Uganda	Eastern Africa	Sub-Saharan Africa	Africa	1999					D		D	D					AF484518	AF484518
AF484519	LA	abroad	UG	Uganda	Eastern Africa	Sub-Saharan Africa	Africa	1999					D		D	D					AF484519	AF484519
AF539405	LA	abroad	KE	Kenya	Eastern Africa	Sub-Saharan Africa	Africa	1986					A1		A1	A1					AF539405	AF539405
AIDS-RP1	CU	Camaguey	CU	Cuba	Cuba	Cuba	Cuba	01-Nov-2007	07-Nov-2006	F	HT	naive	CRF_19	D	CRF_19	CRF_19	D			True	KP688083	KP688175
AIDS-RP11	CU	La Habana	CU	Cuba	Cuba	Cuba	Cuba	08-Apr-2008	11-Jul-2006	M	MSM	naive	CRF_19	D	CRF_19	CRF_19	D			True	KP688085	KP688177
AIDS-RP14	CU	Cienfuegos	CU	Cuba	Cuba	Cuba	Cuba	30-Apr-2008	02-Aug-2005	M	MSM	naive	CRF_19	D	CRF_19	CRF_19	D			True	KP688088	KP688180
AIDS-RP2	CU	La Habana	CU	Cuba	Cuba	Cuba	Cuba	07-Nov-2007	19-Jun-2007	M	MSM	naive	CRF_19	D	CRF_19	CRF_19	D			True	KP688094	KP688186
AIDS-RP28	CU	La Habana	CU	Cuba	Cuba	Cuba	Cuba	12-Feb-2009	05-May-2007	M	HT	naive	CRF_19	D	CRF_19	CRF_19	D			True	KP688103	KP688195
AIDS-RP29	CU	La Habana	CU	Cuba	Cuba	Cuba	Cuba	12-Feb-2009	06-Oct-2009	M	MSM	naive	CRF_19	D	CRF_19	CRF_19	D			True	KP688104
AIDS-RP46	CU	Matanzas	CU	Cuba	Cuba	Cuba	Cuba	02-Feb-2011	02-Nov-2010	M	MSM	naive	CRF_19	D	CRF_19	CRF_19	D			True	KP688123
AIDS-RP7	CU	Villa Clara	CU	Cuba	Cuba	Cuba	Cuba	15-Jan-2008	13-Dec-2005	M	MSM	naive	CRF_19	D	CRF_19	CRF_19	D			True	KP688132	KP688208
AJ320484	LA	abroad	UG	Uganda	Eastern Africa	Sub-Saharan Africa	Africa	1992					D		D	D					AJ320484	AJ320484
AJ488926	LA	abroad	TD	Chad	Middle Africa	Sub-Saharan Africa	Africa	1999					D		D	D					AJ488926	AJ488926
AJ488927	LA	abroad	TD	Chad	Middle Africa	Sub-Saharan Africa	Africa	1999					D		D	D					AJ488927	AJ488927
AR6	CU	Artemisa	CU	Cuba	Cuba	Cuba	Cuba	30-Jul-2013	23-Apr-2013	F	HT	naive	CRF_19	D	CRF_19	CRF_19	D			True	MZ004153
AR7	CU	Artemisa	CU	Cuba	Cuba	Cuba	Cuba	20-Jun-2013	23-Apr-2013	M	HT	naive	CRF_19	D	CRF_19	CRF_19	D			True	MZ004154
AY253305	LA	abroad	TZ	United Republic of Tanzania	Eastern Africa	Sub-Saharan Africa	Africa	2001					A1		A1	A1					AY253305	AY253305
AY253311	LA	abroad	TZ	United Republic of Tanzania	Eastern Africa	Sub-Saharan Africa	Africa	2001					D		D	D					AY253311	AY253311
AY253314	LA	abroad	TZ	United Republic of Tanzania	Eastern Africa	Sub-Saharan Africa	Africa	2001					A1		A1	A1					AY253314	AY253314
AY304496	LA	abroad	UG	Uganda	Eastern Africa	Sub-Saharan Africa	Africa	1999					D		D	D					AY304496	AY304496
AY322185	LA	abroad	KE	Kenya	Eastern Africa	Sub-Saharan Africa	Africa	1997					A1		A1	A1					AY322185	AY322185
AY322189	LA	abroad	KE	Kenya	Eastern Africa	Sub-Saharan Africa	Africa	1997					D		D	D					AY322189	AY322189
AY322190	LA	abroad	KE	Kenya	Eastern Africa	Sub-Saharan Africa	Africa	1997					A1		A1	A1					AY322190	AY322190
AY322193	LA	abroad	KE	Kenya	Eastern Africa	Sub-Saharan Africa	Africa	1997					A1		A1	A1					AY322193	AY322193
AY371121	LA	abroad	CM	Cameroon	Middle Africa	Sub-Saharan Africa	Africa	2001					G		G	G					AY371121	AY371121
AY371155	LA	abroad	CM	Cameroon	Middle Africa	Sub-Saharan Africa	Africa	2001					D		D	D					AY371155	AY371155
AY371156	LA	abroad	CM	Cameroon	Middle Africa	Sub-Saharan Africa	Africa	2001					D		D	D					AY371156	AY371156
AY371157	LA	abroad	CM	Cameroon	Middle Africa	Sub-Saharan Africa	Africa	2001					D		D	D					AY371157	AY371157
AY586547	LA		CU	Cuba	Cuba	Cuba	Cuba	1999					G		G	G					AY586547	AY586547
AY586548	LA		CU	Cuba	Cuba	Cuba	Cuba	1999					G		G	G					AY586548	AY586548
AY586549	LA		CU	Cuba	Cuba	Cuba	Cuba	1999					G		G	G					AY586549	AY586549
AY588970	LA		CU	Cuba	Cuba	Cuba	Cuba	1999					CRF_19		CRF_19	CRF_19					AY588970	AY588970
AY588971	LA		CU	Cuba	Cuba	Cuba	Cuba	1999					CRF_19		CRF_19	CRF_19					AY588971	AY588971
AY612637	LA	abroad	PT	Portugal	Southern Europe	Europe	Europe						G		G	G					AY612637	AY612637
AY713406	LA	abroad	RW	Rwanda	Eastern Africa	Sub-Saharan Africa	Africa	1993					A1		A1	A1					AY713406	AY713406
AY713418	LA	abroad	UG	Uganda	Eastern Africa	Sub-Saharan Africa	Africa	1993					D		D	D					AY713418	AY713418
AY772535	LA	abroad	CM	Cameroon	Middle Africa	Sub-Saharan Africa	Africa	1996					G		G	G					AY772535	AY772535
AY773338	LA	abroad	ZA	South Africa	Southern Africa	Sub-Saharan Africa	Africa	1984					D		D	D					AY773338	AY773338
AY773340	LA	abroad	ZA	South Africa	Southern Africa	Sub-Saharan Africa	Africa	1985					D		D	D					AY773340	AY773340
AY773341	LA	abroad	ZA	South Africa	Southern Africa	Sub-Saharan Africa	Africa	1986					D		D	D					AY773341	AY773341
AY795903	LA	abroad	YE	Yemen	Western Asia	Asia	Asia	2001					D		D	D					AY795903	AY795903
AY795907	LA	abroad	YE	Yemen	Western Asia	Asia	Asia	2002					D		D	D					AY795907	AY795907
AY894994	LA		CU	Cuba	Cuba	Cuba	Cuba	1999					CRF_19		CRF_19	CRF_19					AY894994	AY894994
CA1	CU	Ciego de Avila	CU	Cuba	Cuba	Cuba	Cuba	10-Apr-2013	15-Jul-2013	M	HT	naive	CRF_19	D	CRF_19	CRF_19	D			True	MZ004155
CA26	CU	Ciego de Avila	CU	Cuba	Cuba	Cuba	Cuba	18-Oct-2013	27-Sep-2013	M	MSM	naive	CRF_19	D	CRF_19	CRF_19	D			True	MZ004156
CB_006	CU	La Habana	CU	Cuba	Cuba	Cuba	Cuba	04-May-2003	03-Feb-1998	M	MSM	naive	CRF_19	D	CRF_19	CRF_19	D			True	DQ112966
CB_025	CU	Sancti Spiritus	CU	Cuba	Cuba	Cuba	Cuba	04-Jun-2003	27-Nov-2001	M	MSM	naive	CRF_19	D	CRF_19	CRF_19	D			True	DQ112975
CB_029	CU	Villa Clara	CU	Cuba	Cuba	Cuba	Cuba	04-May-2003	02-Sep-1997	M	MSM	treated	CRF_19	D	CRF_19	CRF_19	D			True	DQ112977
CB_095	CU	Artemisa	CU	Cuba	Cuba	Cuba	Cuba	04-May-2003	18-Nov-1997	M	MSM	treated	CRF_19	D	CRF_19	CRF_19	D			True	MZ004315
CB_137	CU	La Habana	CU	Cuba	Cuba	Cuba	Cuba	25-May-2003	16-Oct-2001	M	MSM	treated	CRF_19	D	CRF_19	CRF_19	D			True	MZ004321
CB_168	CU	Cienfuegos	CU	Cuba	Cuba	Cuba	Cuba	04-May-2003	26-Nov-1996	M	MSM	treated	CRF_19	D	CRF_19	CRF_19	D			True	DQ113049
CB_242	CU	Ciego de Avila	CU	Cuba	Cuba	Cuba	Cuba	04-Aug-2003	18-Mar-2003	M	MSM	treated	CRF_19	D	CRF_19	CRF_19	D			True	MZ004323
CB_260	CU	La Habana	CU	Cuba	Cuba	Cuba	Cuba	12-May-2003	01-Aug-2000	M	MSM	treated	CRF_19	D	CRF_19	CRF_19	D			True	MZ004318
CB_293	CU	La Habana	CU	Cuba	Cuba	Cuba	Cuba	04-Jun-2003	05-Mar-2002	M	MSM	treated	CRF_19	D	CRF_19	CRF_19	D			True	MZ004322
CB_300	CU	Sancti Spiritus	CU	Cuba	Cuba	Cuba	Cuba	04-Aug-2003	28-Jan-2003	F	HT	treated	CRF_19	D	CRF_19	CRF_19	D			True	DQ113113
CB_302	CU	Sancti Spiritus	CU	Cuba	Cuba	Cuba	Cuba	04-Aug-2003	31-Dec-2002	M	MSM	treated	CRF_19	D	CRF_19	CRF_19	D			True	DQ113115
CB_303	CU	La Habana	CU	Cuba	Cuba	Cuba	Cuba	12-May-2003	06-Jul-1999	M	MSM	treated	CRF_19	D	CRF_19	CRF_19	D			True	DQ113116
CB_383	CU	La Habana	CU	Cuba	Cuba	Cuba	Cuba	04-Jun-2003	25-Nov-2003	M	MSM	treated	CRF_19	D	CRF_19	CRF_19	D			True	DQ113171
CB_389	CU	Pinar del Rio	CU	Cuba	Cuba	Cuba	Cuba	12-May-2003	20-Jul-1999	F	HT	naive	CRF_19	D	CRF_19	CRF_19	D			True	MZ004317
CB_432	CU	La Habana	CU	Cuba	Cuba	Cuba	Cuba	02-Apr-2003	15-Oct-1988	M	HT	treated	CRF_19	D	CRF_19	CRF_19	D			True	MZ004313
CB_518	CU	Sancti Spiritus	CU	Cuba	Cuba	Cuba	Cuba	04-Aug-2003	15-Apr-2003	F	HT	treated	CRF_19	D	CRF_19	CRF_19	D			True	DQ113270
CB_521	CU	Pinar del Rio	CU	Cuba	Cuba	Cuba	Cuba	14-Apr-2003	20-Dec-1995	F	HT	naive	CRF_19	D	CRF_19	CRF_19	D			True	MZ004314
CB_560	CU	La Habana	CU	Cuba	Cuba	Cuba	Cuba	25-May-2003	20-Mar-2001	M	MSM	treated	CRF_19	D	CRF_19	CRF_19	D			True	MZ004320
CB_566	CU	La Habana	CU	Cuba	Cuba	Cuba	Cuba	12-May-2003	06-Oct-1998	M	MSM	treated	CRF_19	D	CRF_19	CRF_19	D			True	MZ004316
CB_578	CU	La Habana	CU	Cuba	Cuba	Cuba	Cuba	25-May-2003	26-Dec-2000	M	MSM	treated	CRF_19	D	CRF_19	CRF_19	D			True	DQ113315
CB_595	CU	La Habana	CU	Cuba	Cuba	Cuba	Cuba	12-May-2003	12-Sep-2000	M	MSM	treated	CRF_19	D	CRF_19	CRF_19	D			True	MZ004319
CB_658	CU	La Habana	CU	Cuba	Cuba	Cuba	Cuba	12-May-2003	02-Mar-1999	M	MSM	treated	CRF_19	D	CRF_19	CRF_19	D			True	DQ113365
CB_699	CU	Villa Clara	CU	Cuba	Cuba	Cuba	Cuba	14-Apr-2003	15-Jun-1995	F	HT	naive	CRF_19	D	CRF_19	CRF_19	D			True	DQ113385
CU-101-17	CU		CU	Cuba	Cuba	Cuba	Cuba							D	D	CRF_19	D			True	MZ004355
CU-1165-17	CU	Mayabeque	CU	Cuba	Cuba	Cuba	Cuba	14-Mar-2017	04-Nov-2014	M	MSM	naive	CRF_19	D	CRF_19	CRF_19	D			True	MZ004363
CU-1426-17	CU	La Habana	CU	Cuba	Cuba	Cuba	Cuba	30-Mar-2017	23-Sep-1993	M	MSM	treated	CRF_19	D	CRF_19	CRF_19	D			True	MZ004365
CU-1492-17	CU	Sancti Spiritus	CU	Cuba	Cuba	Cuba	Cuba	04-Apr-2017	07-Jul-2015	M	MSM	treated	CRF_19	D	CRF_19	CRF_19	D			True	MZ004367
CU-1493-17	CU	Sancti Spiritus	CU	Cuba	Cuba	Cuba	Cuba	04-Apr-2017	06-Nov-2001	F	HT	treated	CRF_19	D	CRF_19	CRF_19	D			True	MZ004368
CU-167-18	CU	La Habana	CU	Cuba	Cuba	Cuba	Cuba	17-Jan-2018	21-Feb-2017	F	HT	naive	CRF_19	D	CRF_19	CRF_19	D			True	MZ004395
CU-1714-17	CU	La Habana	CU	Cuba	Cuba	Cuba	Cuba	17-Apr-2017	17-Nov-2015	M	MSM	treated	CRF_19	D	CRF_19	CRF_19	D			True	MZ004369
CU-1734-17	CU	La Habana	CU	Cuba	Cuba	Cuba	Cuba	18-Apr-2017	23-Sep-2014	M	Bisexual	treated	CRF_19	D	CRF_19	CRF_19	D			True	MZ004370
CU-1880-17	CU	Villa Clara	CU	Cuba	Cuba	Cuba	Cuba	26-Apr-2017	09-Oct-2012	F	HT	treated	CRF_19	D	CRF_19	CRF_19	D			True	MZ004371
CU-2614-17	CU	Pinar del Rio	CU	Cuba	Cuba	Cuba	Cuba	07-Jun-2017	05-Apr-2005	F	HT	treated	CRF_19	D	CRF_19	CRF_19	D			True	MZ004377
CU-2648-17	CU	Villa Clara	CU	Cuba	Cuba	Cuba	Cuba	09-Jun-2017	01-Apr-1997	M	MSM	treated	CRF_19	D	CRF_19	CRF_19	D			True	MZ004378
CU-3020-17	CU	La Habana	CU	Cuba	Cuba	Cuba	Cuba	30-Jun-2017	12-Apr-2005	M	MSM	treated	CRF_19	D	CRF_19	CRF_19	D			True	MZ004382
CU-3024-18	CU	La Habana	CU	Cuba	Cuba	Cuba	Cuba	10-Jul-2018	06-Jun-2006	M	MSM	treated	CRF_19	D	CRF_19	CRF_19	D			True	MZ004403
CU-3111-17	CU	Ciego de Avila	CU	Cuba	Cuba	Cuba	Cuba	07-Jul-2017	24-Mar-2015	M		treated	CRF_19	D	CRF_19	CRF_19	D			True	MZ004383
CU-3164-18	CU	La Habana	CU	Cuba	Cuba	Cuba	Cuba	18-Jul-2018	26-Jun-2018	M	Bisexual	treated	CRF_19	D	CRF_19	CRF_19	D			True	MZ004404
CU-3250-17	CU	Santiago de Cuba	CU	Cuba	Cuba	Cuba	Cuba	14-Jul-2017	30-Mar-2004	M		treated	CRF_19	D	CRF_19	CRF_19	D			True	MZ004384
CU-3309-17	CU	La Habana	CU	Cuba	Cuba	Cuba	Cuba	17-Jul-2017	25-Jul-2017	F	HT	naive	CRF_19	D	CRF_19	CRF_19	D			True	MZ004386
CU-3457-17	CU	La Habana	CU	Cuba	Cuba	Cuba	Cuba	02-Aug-2017	15-Aug-2017	F	HT	naive	CRF_19	D	CRF_19	CRF_19	D			True	MZ004387
CU-3524-17	CU	Villa Clara	CU	Cuba	Cuba	Cuba	Cuba	08-Aug-2017	12-Oct-2004	F	HT	treated	CRF_19	D	CRF_19	CRF_19	D			True	MZ004388
CU-3623-18	CU	Pinar del Rio	CU	Cuba	Cuba	Cuba	Cuba	24-Aug-2018	17-Jul-2012	M	MSM	treated	CRF_19	D	CRF_19	CRF_19	D			True	MZ004405
CU-399-17	CU	La Habana	CU	Cuba	Cuba	Cuba	Cuba	25-Jan-2017	31-Dec-2005	M	MSM	treated	CRF_19	D	CRF_19	CRF_19	D			True	MZ004358
CU-4290-17	CU	Artemisa	CU	Cuba	Cuba	Cuba	Cuba	05-Oct-2017	12-Feb-2013	M	MSM	treated	CRF_19	D	CRF_19	CRF_19	D			True	MZ004390
CU-490-16	CU		CU	Cuba	Cuba	Cuba	Cuba							D	D	CRF_19	D			True	MZ004359
CU-575-17	CU	La Habana	CU	Cuba	Cuba	Cuba	Cuba	07-Feb-2017	30-Dec-2004	M	MSM	treated	CRF_19	D	CRF_19	CRF_19	D			True	MZ004360
CU020-19	CU	La Habana	CU	Cuba	Cuba	Cuba	Cuba	16-Aug-2018	21-Aug-2018	M	MSM	naive	CRF_19	A1	CRF_19	CRF_19			A1	True		MZ004409
CU055-19	CU	Mayabeque	CU	Cuba	Cuba	Cuba	Cuba	19-Oct-2018	25-Oct-2016	M	MSM	naive	CRF_19	A1	CRF_19	CRF_19			A1	True		MZ004410
CU058-19	CU	La Habana	CU	Cuba	Cuba	Cuba	Cuba	08-Nov-2016	15-Nov-2016	M	HT	naive	CRF_19	A1	CRF_19	CRF_19			A1	True		MZ004411
CU060-19	CU	La Habana	CU	Cuba	Cuba	Cuba	Cuba	11-Aug-2016	22-Nov-2016	M	HT	naive	CRF_19	A1	CRF_19	CRF_19			A1	True		MZ004412
CU064-19	CU	La Habana	CU	Cuba	Cuba	Cuba	Cuba	02-Jul-2017	07-Feb-2017	F	HT	naive	CRF_18	A1	A1	CRF_19			A1	True		MZ004413
CU069-19	CU	Santiago de Cuba	CU	Cuba	Cuba	Cuba	Cuba	01-Dec-2016	11-Jan-2016	M	MSM	naive	CRF_18	A1	A1	A1			A1	True		MZ004414
CU072-19	CU	La Habana	CU	Cuba	Cuba	Cuba	Cuba	02-Jul-2017	11-Oct-2016	M	MSM	naive	CRF_18	A1	A1	A1			A1	True		MZ004415
CU076-19	CU	La Habana	CU	Cuba	Cuba	Cuba	Cuba	20-Jul-2016	19-Jul-2016	M	MSM	naive	CRF_19	A1	CRF_19	CRF_19			A1	True		MZ004416
CU096-19	CU	La Habana	CU	Cuba	Cuba	Cuba	Cuba	20-Nov-2018	30-Nov-2010	M	MSM	treated		A1	A1	A1			A1	True		MZ004417
CU1035-12	CU	La Habana	CU	Cuba	Cuba	Cuba	Cuba	17-Apr-2012	01-Apr-2008	M	MSM	naive	CRF_19	D	CRF_19	CRF_19	D			True	MZ004253
CU108-16	CU	Cienfuegos	CU	Cuba	Cuba	Cuba	Cuba	13-Jan-2016	17-Mar-2015	M		treated	CRF_19	D	CRF_19	CRF_19	D			True	MZ004336
CU1080-11	CU	Santiago de Cuba	CU	Cuba	Cuba	Cuba	Cuba	25-May-2011	24-Jun-2008	F	HT	naive	CRF_19	D	CRF_19	CRF_19	D			True	MZ004256
CU1089_2015	CU		CU	Cuba	Cuba	Cuba	Cuba							D	D	CRF_19	D			True	MZ004331
CU1104-16	CU	La Habana	CU	Cuba	Cuba	Cuba	Cuba	30-Mar-2016	29-Oct-2013	F	HT	treated	CRF_19	D	CRF_19	CRF_19	D			True	MZ004337
CU111-19	CU	Matanzas	CU	Cuba	Cuba	Cuba	Cuba	07-Sep-2018	11-Sep-2018	F	HT	naive	CRF_19	A1	CRF_19	CRF_19			A1	True		MZ004418
CU1139-11	CU	La Habana	CU	Cuba	Cuba	Cuba	Cuba	07-Jun-2011	03-Aug-2004	M	MSM	treated	CRF_19	D	CRF_19	CRF_19	D			True	MZ004233
CU1141-11	CU	La Habana	CU	Cuba	Cuba	Cuba	Cuba	07-Jun-2011	07-Dec-2010	M	MSM	naive	CRF_19	D	CRF_19	CRF_19	D			True	MZ004275
CU1144-11	CU	La Habana	CU	Cuba	Cuba	Cuba	Cuba	07-Jun-2011	27-Jan-2004	M	MSM	treated	CRF_19	D	CRF_19	CRF_19	D			True	MZ004229
CU1155-14	CU	La Habana	CU	Cuba	Cuba	Cuba	Cuba	09-Apr-2014	05-Feb-1993	M	MSM	treated	CRF_19	D	CRF_19	CRF_19	D			True	MZ004195
CU1159-12	CU	Guantanamo	CU	Cuba	Cuba	Cuba	Cuba	25-Apr-2012	18-Apr-2000	F	HT	treated	CRF_19	D	CRF_19	CRF_19	D			True	MZ004210
CU116-10	CU	Sancti Spiritus	CU	Cuba	Cuba	Cuba	Cuba	01-Feb-2010	24-Feb-1998	M	MSM	treated	D	D	D	CRF_19	D			True	JQ585365
CU1162-09	CU	La Habana	CU	Cuba	Cuba	Cuba	Cuba	17-Jun-2009	12-Sep-2000	M	MSM	naive	CRF_19	D	CRF_19	CRF_19	D			True	MZ004214
CU117-10	CU	La Habana	CU	Cuba	Cuba	Cuba	Cuba	01-Feb-2010	24-Feb-1994	M	MSM	treated	CRF_19	D	CRF_19	CRF_19	D			True	JQ585366
CU1180-12	CU	Matanzas	CU	Cuba	Cuba	Cuba	Cuba	02-May-2012	01-Nov-2011	M	MSM	naive	CRF_19	D	CRF_19	CRF_19	D			True	MZ004289
CU1202-17	CU	La Habana	CU	Cuba	Cuba	Cuba	Cuba	15-Mar-2017	31-Dec-2009	M	MSM	treated	CRF_19	D	CRF_19	CRF_19	D			True	MZ004364
CU1209-09	CU	La Habana	CU	Cuba	Cuba	Cuba	Cuba	24-Jun-2009	19-Mar-2002	M	MSM	treated	CRF_19	D	CRF_19	CRF_19	D			True	JQ585279
CU121-14	CU	La Habana	CU	Cuba	Cuba	Cuba	Cuba	24-Jan-2014	03-May-2011	M	MSM	treated	CRF_19	D	CRF_19	CRF_19	D			True	MZ004282
CU1241-12	CU	La Habana	CU	Cuba	Cuba	Cuba	Cuba	08-May-2012	10-Apr-2012	M	MSM	naive	CRF_19	D	CRF_19	CRF_19	D			True	MZ004294
CU1264-11	CU	La Habana	CU	Cuba	Cuba	Cuba	Cuba	17-Jun-2011	03-May-2011	M	MSM	treated	CRF_19	D	CRF_19	CRF_19	D			True	JQ585520
CU1267-09	CU	La Habana	CU	Cuba	Cuba	Cuba	Cuba	01-Jul-2009	12-Sep-2006	M	MSM	naive	CRF_19	D	CRF_19	CRF_19	D			True	JQ585282
CU1269-09	CU	Holguin	CU	Cuba	Cuba	Cuba	Cuba	03-Jul-2009	05-Jun-1996	F	HT	treated	CRF_19	D	CRF_19	CRF_19	D			True	JQ585284
CU1270-09	CU	La Habana	CU	Cuba	Cuba	Cuba	Cuba	03-Jul-2009	12-Jun-1996	M	MSM	treated	CRF_19	D	CRF_19	CRF_19	D			True	JQ585285
CU1270-12	CU	La Habana	CU	Cuba	Cuba	Cuba	Cuba	09-May-2012	21-Apr-2009	M	MSM	naive	CRF_19	D	CRF_19	CRF_19	D			True	MZ004262
CU1272-12	CU	La Habana	CU	Cuba	Cuba	Cuba	Cuba	09-May-2012	19-Feb-2008	M	MSM	naive	CRF_19	D	CRF_19	CRF_19	D			True	MZ004252
CU1273-12	CU	La Habana	CU	Cuba	Cuba	Cuba	Cuba	09-May-2012	26-Apr-2011	M	MSM	naive	CRF_19	D	CRF_19	CRF_19	D			True	MZ004281
CU1273_14	CU		CU	Cuba	Cuba	Cuba	Cuba							D	D	CRF_19	D			True	MZ004264
CU1283-09	CU	La Habana	CU	Cuba	Cuba	Cuba	Cuba	06-Jul-2009	24-Oct-2006	M	MSM	naive	CRF_19	D	CRF_19	CRF_19	D			True	JQ585286
CU1354-12	CU	La Habana	CU	Cuba	Cuba	Cuba	Cuba	15-May-2012	10-Apr-2011	M	MSM	naive	CRF_19	D	CRF_19	CRF_19	D			True	MZ004287
CU1367-12	CU	La Habana	CU	Cuba	Cuba	Cuba	Cuba	15-May-2012	24-Aug-2004	F	HT	treated	CRF_19	D	CRF_19	CRF_19	D			True	MZ004234
CU1370-12	CU	La Habana	CU	Cuba	Cuba	Cuba	Cuba	15-May-2012	03-Aug-2010	M	HT	treated	CRF_19	D	CRF_19	CRF_19	D			True	MZ004269
CU1376-11	CU	La Habana	CU	Cuba	Cuba	Cuba	Cuba	01-Jul-2011	27-Sep-2000	F	HT	treated	CRF_19	D	CRF_19	CRF_19	D			True	MZ004215
CU1394_16	CU		CU	Cuba	Cuba	Cuba	Cuba	19-Apr-2016	31-May-2016	M	MSM	treated	CRF_19	A1	CRF_19	CRF_19			A1	True		MT785601
CU1397-13	CU	La Habana	CU	Cuba	Cuba	Cuba	Cuba	15-May-2013	16-Nov-2010	M	MSM	treated	CRF_19	D	CRF_19	CRF_19	D			True	MZ004273
CU1416-11	CU	Artemisa	CU	Cuba	Cuba	Cuba	Cuba	07-Jul-2011	09-Aug-2011	M	MSM	naive	CRF, B	D	D	CRF_19	D			True	MZ004283
CU1437-17	CU		CU	Cuba	Cuba	Cuba	Cuba	31-Mar-2017		F	HT	treated	CRF_19	D	CRF_19	CRF_19	D			True	MZ004366
CU145-12	CU	Santiago de Cuba	CU	Cuba	Cuba	Cuba	Cuba	24-Jan-2012	31-Jan-2012	M	MSM	naive	CRF_19	D	CRF_19	CRF_19	D			True	MZ004292
CU1452-12	CU	Artemisa	CU	Cuba	Cuba	Cuba	Cuba	22-May-2012	12-Nov-2002	F	HT	treated	CRF_19	D	CRF_19	CRF_19	D			True	MZ004224
CU1456-11	CU	La Habana	CU	Cuba	Cuba	Cuba	Cuba	13-Jul-2011	04-Feb-1997	M	MSM	treated	CRF_19	D	CRF_19	CRF_19	D			True	MZ004197
CU1483-09	CU	La Habana	CU	Cuba	Cuba	Cuba	Cuba	07-Aug-2009	07-Jul-1998	M	MSM	treated	CRF_19	D	CRF_19	CRF_19	D			True	JQ585297
CU1484-09	CU	La Habana	CU	Cuba	Cuba	Cuba	Cuba	10-Aug-2009	30-Mar-1999	M	MSM	treated	CRF_19	D	CRF_19	CRF_19	D			True	JQ585298
CU1492-12	CU	La Habana	CU	Cuba	Cuba	Cuba	Cuba	28-May-2012	03-Mar-2009	M	MSM	treated	CRF_19	D	CRF_19	CRF_19	D			True	MZ004261
CU1495_16	CU		CU	Cuba	Cuba	Cuba	Cuba	26-Apr-2016	03-Dec-2002	M	MSM	treated	CRF_19	A1	CRF_19	CRF_19			A1	True		MZ004419
CU1496-13	CU	Guantanamo	CU	Cuba	Cuba	Cuba	Cuba	22-May-2013	31-Dec-2012	M	MSM	naive	CRF_19	D	CRF_19	CRF_19	D			True	MZ004302
CU1497-09	CU	Villa Clara	CU	Cuba	Cuba	Cuba	Cuba	12-Aug-2009	17-Dec-1996	M	MSM	treated	CRF_19	D	CRF_19	CRF_19	D			True	JQ585299
CU1499-18	CU	La Habana	CU	Cuba	Cuba	Cuba	Cuba	12-Apr-2018	09-Sep-2014	M	MSM	treated	CRF_19	D	CRF_19	CRF_19	D			True	MZ004398
CU150-14	CU	La Habana	CU	Cuba	Cuba	Cuba	Cuba	24-Jan-2014	11-Jun-1991	F	HT	treated	CRF_19	D	CRF_19	CRF_19	D			True	MZ004193
CU1528-2015	CU		CU	Cuba	Cuba	Cuba	Cuba							D	D	CRF_19	D			True	MZ004332
CU1528_15	CU		CU	Cuba	Cuba	Cuba	Cuba	07-May-2015	13-May-2008	M	MSM	treated	CRF_19	A1	CRF_19	CRF_19			A1	True		MT785594
CU1567-13	CU	Villa Clara	CU	Cuba	Cuba	Cuba	Cuba	27-May-2013	11-Feb-1997	F	HT	treated	CRF_19	D	CRF_19	CRF_19	D			True	MZ004198
CU1609_14	CU		CU	Cuba	Cuba	Cuba	Cuba							D	D	CRF_19	D			True	MZ004285
CU1627-09	CU	La Habana	CU	Cuba	Cuba	Cuba	Cuba	04-Sep-2009	03-Jul-2001	M	MSM	treated	CRF_19	D	CRF_19	CRF_19	D			True	JQ585302
CU1640-09	CU	La Habana	CU	Cuba	Cuba	Cuba	Cuba	07-Sep-2009	12-Aug-1997	M	MSM	treated	CRF_19	D	CRF_19	CRF_19	D			True	JQ585304
CU1664-12	CU	Pinar del Rio	CU	Cuba	Cuba	Cuba	Cuba	12-Jun-2012	01-Feb-2011	M	MSM	treated	CRF_19	D	CRF_19	CRF_19	D			True	MZ004278
CU1665-12	CU	La Habana	CU	Cuba	Cuba	Cuba	Cuba	12-Jun-2012	10-Jun-1992	M	HT	treated	CRF_19	D	CRF_19	CRF_19	D			True	MZ004194
CU1683-16	CU	La Habana	CU	Cuba	Cuba	Cuba	Cuba	09-May-2016	01-Jul-1997	M	MSM	treated	CRF_19	D	CRF_19	CRF_19	D			True	MZ004338
CU1683_16	CU		CU	Cuba	Cuba	Cuba	Cuba	09-May-2016	01-Jul-1997	M	MSM	treated	CRF_19	A1	CRF_19	CRF_19			A1	True		MT785603
CU1685_16	CU		CU	Cuba	Cuba	Cuba	Cuba	10-May-2016	11-Nov-2014	F	HT	treated	CRF_19	A1	CRF_19	CRF_19			A1	True		MT785604
CU1708-09	CU	La Habana	CU	Cuba	Cuba	Cuba	Cuba	17-Sep-2009	22-Jun-1999	M	MSM	treated	CRF_19	D	CRF_19	CRF_19	D			True	JQ585308
CU1760_16	CU		CU	Cuba	Cuba	Cuba	Cuba	11-May-2016	22-Oct-2013	M	HT	treated	CRF_19	A1	CRF_19	CRF_19			A1	True		MZ004420
CU1761-16	CU	La Habana	CU	Cuba	Cuba	Cuba	Cuba	11-May-2016	17-May-2016	F	HT	naive	CRF_19	D	CRF_19	CRF_19	D			True	MZ004339
CU1761_16	CU		CU	Cuba	Cuba	Cuba	Cuba	11-May-2016	17-May-2016	F	HT	treated	CRF_19	A1	CRF_19	CRF_19			A1	True		MZ004421
CU1794-14	CU	La Habana	CU	Cuba	Cuba	Cuba	Cuba	21-May-2014	11-Apr-2006	F	HT	naive	CRF_19	D	CRF_19	CRF_19	D			True	MZ004243
CU1805-09	CU	Villa Clara	CU	Cuba	Cuba	Cuba	Cuba	05-Oct-2009	13-Jul-1994	M	MSM	treated	CRF_19	D	CRF_19	CRF_19	D			True	JQ585313
CU1806-09	CU	La Habana	CU	Cuba	Cuba	Cuba	Cuba	05-Oct-2009	24-Jun-2003	M	MSM	treated	CRF_19	D	CRF_19	CRF_19	D			True	JQ585314
CU1882-13	CU	La Habana	CU	Cuba	Cuba	Cuba	Cuba	19-Jun-2013	02-Nov-1999	M	MSM	treated	CRF_19	D	CRF_19	CRF_19	D			True	MZ004209
CU1892-09	CU	La Habana	CU	Cuba	Cuba	Cuba	Cuba	13-Oct-2009	26-Feb-2002	M	MSM	treated	CRF_19	D	CRF_19	CRF_19	D			True	JQ585315
CU1895-09	CU	La Habana	CU	Cuba	Cuba	Cuba	Cuba	13-Oct-2009	17-Dec-2002	M	MSM	treated	CRF_19	D	CRF_19	CRF_19	D			True	JQ585318
CU1898-16	CU	La Habana	CU	Cuba	Cuba	Cuba	Cuba	20-May-2016	07-Nov-2006	M		treated	CRF, 19	D	D	CRF_19	D			True	MZ004340
CU1906-11	CU	La Habana	CU	Cuba	Cuba	Cuba	Cuba	15-Sep-2011	01-Dec-2009	M	MSM	naive	CRF_19	D	CRF_19	CRF_19	D			True	MZ004268
CU1908_14	CU		CU	Cuba	Cuba	Cuba	Cuba							D	D	CRF_19	D			True	MZ004191
CU1922-13	CU	Pinar del Rio	CU	Cuba	Cuba	Cuba	Cuba	19-Jun-2013	12-Dec-2000	M	MSM	treated	CRF_19	D	CRF_19	CRF_19	D			True	MZ004217
CU1925-13	CU	Villa Clara	CU	Cuba	Cuba	Cuba	Cuba	20-Jun-2013	19-Mar-1988	F	HT	treated	CRF_19	D	CRF_19	CRF_19	D			True	MZ004189
CU1937-11	CU	La Habana	CU	Cuba	Cuba	Cuba	Cuba	20-Sep-2011	29-May-2001	M	MSM	treated	CRF_19	D	CRF_19	CRF_19	D			True	MZ004221
CU194-11	CU	Las Tunas	CU	Cuba	Cuba	Cuba	Cuba	24-Jan-2011	07-Dec-2010	M	HT	naive	CRF_19	D	CRF_19	CRF_19	D			True	JQ585494
CU1952-13	CU	La Habana	CU	Cuba	Cuba	Cuba	Cuba	24-Jun-2013	14-Oct-2008	M	MSM	treated	CRF_19	D	CRF_19	CRF_19	D			True	MZ004259
CU1955-11	CU	Matanzas	CU	Cuba	Cuba	Cuba	Cuba	20-Sep-2011	03-Jun-2003	M	MSM	treated	CRF_19	D	CRF_19	CRF_19	D			True	MZ004227
CU1959-09	CU	La Habana	CU	Cuba	Cuba	Cuba	Cuba	22-Oct-2009	21-Mar-2000	M	MSM	treated	CRF_19	D	CRF_19	CRF_19	D			True	JQ585326
CU1968-13	CU	Cienfuegos	CU	Cuba	Cuba	Cuba	Cuba	24-Jun-2013	23-Apr-2013	M	MSM	naive	CRF_19	D	CRF_19	CRF_19	D			True	MZ004309
CU1975-11	CU	Camaguey	CU	Cuba	Cuba	Cuba	Cuba	21-Sep-2011	24-Jun-2003	M	HT	treated	D	D	D	D	D			True	MZ004228
CU1982-12	CU	La Habana	CU	Cuba	Cuba	Cuba	Cuba	11-Jul-2012	15-Nov-2011	M	MSM	naive	CRF_19	D	CRF_19	CRF_19	D			True	MZ004290
CU1998-10	CU	Camaguey	CU	Cuba	Cuba	Cuba	Cuba	09-Dec-2010	20-Apr-2010	M	MSM	naive	CRF_19	D	CRF_19	CRF_19	D			True	JQ585448
CU2015-09	CU	La Habana	CU	Cuba	Cuba	Cuba	Cuba	28-Oct-2009	02-Jun-2009	M	MSM	naive	CRF_19	D	CRF_19	CRF_19	D			True	JQ585347
CU203-14	CU	Santiago de Cuba	CU	Cuba	Cuba	Cuba	Cuba	29-Jan-2014	13-Feb-2007	M	MSM	treated	CRF_19	D	CRF_19	CRF_19	D			True	MZ004249
CU2043-09	CU	La Habana	CU	Cuba	Cuba	Cuba	Cuba	02-Nov-2009	07-Feb-2006	M	MSM	treated	CRF_19	D	CRF_19	CRF_19	D			True	JQ585337
CU2056-11	CU	Granma	CU	Cuba	Cuba	Cuba	Cuba	29-Sep-2011	02-May-2006	M	MSM	treated	CRF_19	D	CRF_19	CRF_19	D			True	MZ004246
CU2086-10	CU	La Habana	CU	Cuba	Cuba	Cuba	Cuba	22-Dec-2010	16-Jun-2009	M	MSM	naive	CRF_19	D	CRF_19	CRF_19	D			True	JQ585470
CU2102-09	CU	La Habana	CU	Cuba	Cuba	Cuba	Cuba	11-Nov-2009	15-Sep-2009	M	MSM	naive	CRF_19	D	CRF_19	CRF_19	D			True	MZ004265
CU2135_16	CU		CU	Cuba	Cuba	Cuba	Cuba	07-Jun-2016	08-Dec-2015	F	HT	treated	CRF_19	A1,D	CRF_19	CRF_19	D		A1	True	MZ004341	MZ004423
CU213_16	CU		CU	Cuba	Cuba	Cuba	Cuba	19-Jan-2016	03-Aug-2004	M	MSM	treated	CRF_19	A1	CRF_19	CRF_19			A1	True		MT785599
CU2170-12	CU	Pinar del Rio	CU	Cuba	Cuba	Cuba	Cuba	30-Jul-2012	10-Nov-2009	M	MSM	naive	CRF_19	D	CRF_19	CRF_19	D			True	MZ004267
CU2170-13	CU	Matanzas	CU	Cuba	Cuba	Cuba	Cuba	18-Jun-2013	26-Feb-2013	M	MSM	naive	CRF_19	D	CRF_19	CRF_19	D			True	MZ004308
CU2171-13	CU	Matanzas	CU	Cuba	Cuba	Cuba	Cuba	18-Jun-2013	19-Feb-2013	M	MSM	naive	CRF_19	D	CRF_19	CRF_19	D			True	MZ004307
CU2173-13	CU	Matanzas	CU	Cuba	Cuba	Cuba	Cuba	18-Jun-2013	15-Jan-2013	M	Bisexual	naive	CRF_19	D	CRF_19	CRF_19	D			True	MZ004304
CU2182-09	CU	La Habana	CU	Cuba	Cuba	Cuba	Cuba	20-Nov-2009	15-Feb-2005	M	MSM	treated	CRF_19	D	CRF_19	CRF_19	D			True	MZ004235
CU2197-17	CU	La Habana	CU	Cuba	Cuba	Cuba	Cuba	16-May-2017	28-Apr-1998	M	MSM	treated	CRF_19	D	CRF_19	CRF_19	D			True	MZ004372
CU2209-11	CU	Artemisa	CU	Cuba	Cuba	Cuba	Cuba	14-Oct-2011	06-Oct-1997	M	MSM	treated	CRF_19	D	CRF_19	CRF_19	D			True	MZ004200
CU2226-11	CU	La Habana	CU	Cuba	Cuba	Cuba	Cuba	18-Oct-2011	26-Apr-2005	M	MSM	treated	CRF_19	D	CRF_19	CRF_19	D			True	MZ004237
CU2241_16	CU		CU	Cuba	Cuba	Cuba	Cuba	15-Jun-2016	20-Nov-2007	M	MSM	treated	CRF_19	A1,D	CRF_19	CRF_19	D		A1	True	MZ004342	MT785608
CU225-12	CU	Granma	CU	Cuba	Cuba	Cuba	Cuba	31-Jan-2012	22-Nov-2005	M	MSM	treated	CRF_19	D	CRF_19	CRF_19	D			True	MZ004241
CU225-18	CU	La Habana	CU	Cuba	Cuba	Cuba	Cuba	23-Jan-2018	08-Dec-2015	F	HT	treated	CRF_19	D	CRF_19	CRF_19	D			True	MZ004396
CU2281-16	CU	Cienfuegos	CU	Cuba	Cuba	Cuba	Cuba	10-Jun-2016	19-Aug-2008	F	HT	treated	CRF_19	D	CRF_19	CRF_19	D			True	MZ004343
CU229-12	CU	La Habana	CU	Cuba	Cuba	Cuba	Cuba	31-Jan-2012	30-Mar-1999	M	MSM	treated	CRF_19	D	CRF_19	CRF_19	D			True	MZ004206
CU2291-17	CU	Guantanamo	CU	Cuba	Cuba	Cuba	Cuba	22-May-2017	05-Sep-2006	M		treated	CRF_19	D	CRF_19	CRF_19	D			True	MZ004373
CU2297-12	CU	La Habana	CU	Cuba	Cuba	Cuba	Cuba	08-Aug-2012	09-Mar-2004	M	MSM	treated	CRF_19	D	CRF_19	CRF_19	D			True	MZ004230
CU2302-2015	CU		CU	Cuba	Cuba	Cuba	Cuba							D	D	CRF_19	D			True	MZ004333
CU2303_15	CU		CU	Cuba	Cuba	Cuba	Cuba	09-Jul-2015		M	MSM		CRF_19	A1	CRF_19	CRF_19			A1	True		MZ004424
CU2304_15	CU		CU	Cuba	Cuba	Cuba	Cuba	09-Jul-2015	10-Mar-1998	F	HT	treated	CRF_19	A1	CRF_19	CRF_19			A1	True		MT785596
CU2304_2015	CU		CU	Cuba	Cuba	Cuba	Cuba							D	D	CRF_19	D			True	MZ004334
CU2316-11	CU	Villa Clara	CU	Cuba	Cuba	Cuba	Cuba	25-Oct-2011	31-Dec-2000	M	MSM	treated	CRF, B	D	D	CRF_19	D			True	MZ004218
CU2319-17	CU	Artemisa	CU	Cuba	Cuba	Cuba	Cuba	23-May-2017	15-Oct-2013	M	HT	treated	CRF_19	D	CRF_19	CRF_19	D			True	MZ004374
CU2325-18	CU	La Habana	CU	Cuba	Cuba	Cuba	Cuba	30-May-2018	14-Feb-2017	M	HT	treated	CRF_19	D	CRF_19	CRF_19	D			True	MZ004399
CU233-17	CU	La Habana	CU	Cuba	Cuba	Cuba	Cuba	18-Jan-2017	05-May-2007	F	HT	treated	CRF_19	D	CRF_19	CRF_19	D			True	MZ004357
CU2364-11	CU	Sancti Spiritus	CU	Cuba	Cuba	Cuba	Cuba	26-Oct-2011	30-Nov-2010	M	MSM	naive	CRF_19	D	CRF_19	CRF_19	D			True	MZ004274
CU2406-11	CU	La Habana	CU	Cuba	Cuba	Cuba	Cuba	01-Nov-2011	10-May-2005	M	MSM	treated	D	D	D	CRF_19	D			True	MZ004238
CU2410-2015	CU		CU	Cuba	Cuba	Cuba	Cuba							D	D	CRF_19	D			True	MZ004335
CU2421-17	CU	Granma	CU	Cuba	Cuba	Cuba	Cuba	29-May-2017	20-Aug-2013	F	HT	treated	CRF_19	D	CRF_19	CRF_19	D			True	MZ004375
CU2451_16	CU		CU	Cuba	Cuba	Cuba	Cuba	28-Jun-2016	22-Jul-2014	F	HT	treated	CRF_19	A1,B,G	A1,B,G	A1,B,G	B,G		A1	False	MZ004344	MT785609
CU2452-18	CU	La Habana	CU	Cuba	Cuba	Cuba	Cuba	06-Jun-2018	17-Jul-1990	M	HT	treated	A1	A1,A3	A1,A3	A1,A3	A1,A3	A1	A1	False	MZ004400	MZ004406
CU2456-11	CU	La Habana	CU	Cuba	Cuba	Cuba	Cuba	07-Nov-2011	14-Sep-2010	M	MSM	naive	CRF_19	D	CRF_19	CRF_19	D			True	MZ004272
CU2456-16	CU	La Habana	CU	Cuba	Cuba	Cuba	Cuba	29-Jun-2016	01-Mar-2011	M	MSM	treated	CRF_19	D	CRF_19	CRF_19	D			True	MZ004345
CU2479-17	CU	Artemisa	CU	Cuba	Cuba	Cuba	Cuba	31-May-2017	19-Feb-2008	M	MSM	treated	CRF_19	D	CRF_19	CRF_19	D			True	MZ004376
CU2483-11	CU	La Habana	CU	Cuba	Cuba	Cuba	Cuba	08-Nov-2011	18-Apr-2006	M	MSM	treated	CRF_19	D	CRF_19	CRF_19	D			True	MZ004244
CU2492_16	CU		CU	Cuba	Cuba	Cuba	Cuba	29-Jun-2016	22-Feb-2000	M	MSM	treated	CRF_18	A1,F1,G	A1,F1,G	A1,F1,G	F1,G		A1	False	MZ004346	MT785621
CU2644_16	CU		CU	Cuba	Cuba	Cuba	Cuba							D	D	CRF_19	D			True	MZ004347
CU2647_15	CU		CU	Cuba	Cuba	Cuba	Cuba	10-Aug-2015	16-Dec-2008	F	HT	treated	CRF_19	A1	CRF_19	CRF_19			A1	True		MZ004422
CU2669-11	CU	La Habana	CU	Cuba	Cuba	Cuba	Cuba	23-Nov-2011	22-Mar-2011	F	HT	naive	CRF_19	D	CRF_19	CRF_19	D			True	MZ004279
CU2677_16	CU		CU	Cuba	Cuba	Cuba	Cuba	14-Jul-2016	31-Dec-2002	M	MSM	treated	CRF_19	A1,D	CRF_19	CRF_19	D		A1	True	MZ004348	MT785610
CU2711-12	CU	La Habana	CU	Cuba	Cuba	Cuba	Cuba	19-Sep-2012	31-Dec-2001	M	MSM	treated	CRF_19	D	CRF_19	CRF_19	D			True	MZ004223
CU2796-13	CU	Matanzas	CU	Cuba	Cuba	Cuba	Cuba	19-Sep-2013	07-Aug-2012	M	MSM	naive	CRF_19	D	CRF_19	CRF_19	D			True	MZ004297
CU2798-13	CU	Ciego de Avila	CU	Cuba	Cuba	Cuba	Cuba	19-Sep-2013	23-Sep-2008	M	MSM	naive	CRF_19	D	CRF_19	CRF_19	D			True	MZ004258
CU2800-11	CU	La Habana	CU	Cuba	Cuba	Cuba	Cuba	06-Dec-2011	11-Nov-1993	F	HT	treated	CRF_19	D	CRF_19	CRF_19	D			True	MZ004196
CU2804-11	CU	La Habana	CU	Cuba	Cuba	Cuba	Cuba	07-Dec-2011	05-Apr-2011	M	MSM	treated	CRF_19	D	CRF_19	CRF_19	D			True	MZ004280
CU2816-18	CU	La Habana	CU	Cuba	Cuba	Cuba	Cuba	28-Jun-2018	31-Dec-1990	F	HT	treated	CRF_19	D	CRF_19	CRF_19	D			True	MZ004401
CU2826-11	CU	La Habana	CU	Cuba	Cuba	Cuba	Cuba	09-Dec-2011	20-Jul-2004	M	MSM	treated	CRF_19	D	CRF_19	CRF_19	D			True	MZ004232
CU2864-11	CU	La Habana	CU	Cuba	Cuba	Cuba	Cuba	13-Dec-2011	24-Oct-2006	M	MSM	treated	CRF_19	D	CRF_19	CRF_19	D			True	MZ004247
CU2865-11	CU	La Habana	CU	Cuba	Cuba	Cuba	Cuba	13-Dec-2011	29-Sep-1998	M	MSM	treated	CRF_19	D	CRF_19	CRF_19	D			True	MZ004205
CU2887-12	CU	La Habana	CU	Cuba	Cuba	Cuba	Cuba	03-Oct-2012	28-Aug-2012	M	Bisexual	naive	CRF_19	D	CRF_19	CRF_19	D			True	MZ004298
CU2890-18	CU	La Habana	CU	Cuba	Cuba	Cuba	Cuba	02-Jul-2018	30-Jan-2018	M	MSM	naive	CRF_19	D	CRF_19	CRF_19	D			True	MZ004402
CU2936-17	CU	Sancti Spiritus	CU	Cuba	Cuba	Cuba	Cuba	27-Jun-2017	24-Jan-2012	F	HT	treated	CRF_19	D	CRF_19	CRF_19	D			True	MZ004379
CU2938-17	CU	La Habana	CU	Cuba	Cuba	Cuba	Cuba	27-Jun-2017	28-Jan-2003	M	MSM	treated	CRF_19	D	CRF_19	CRF_19	D			True	MZ004380
CU2947-11	CU	La Habana	CU	Cuba	Cuba	Cuba	Cuba	20-Dec-2011	03-May-1988	F	HT	treated	CRF_19	D	CRF_19	CRF_19	D			True	MZ004190
CU297-12	CU	La Habana	CU	Cuba	Cuba	Cuba	Cuba	07-Feb-2012	10-Jun-2008	M	MSM	treated	CRF_19	D	CRF_19	CRF_19	D			True	MZ004255
CU2988-16	CU	La Habana	CU	Cuba	Cuba	Cuba	Cuba	10-Aug-2016	08-Mar-2016	F		naive	CRF_19	D	CRF_19	CRF_19	D			True	MZ004349
CU2988_16	CU		CU	Cuba	Cuba	Cuba	Cuba	10-Aug-2016	15-Mar-2016	F	HT	naive	CRF_19	A1	CRF_19	CRF_19			A1	True		MT785611
CU3002-11	CU	Pinar del Rio	CU	Cuba	Cuba	Cuba	Cuba	28-Dec-2011	22-Jun-2004	M	HT	treated	CRF_19	D	CRF_19	CRF_19	D			True	MZ004231
CU3002-17	CU	Las Tunas	CU	Cuba	Cuba	Cuba	Cuba	29-Jun-2017	06-Dec-2005	M		naive	CRF_19	D	CRF_19	CRF_19	D			True	MZ004381
CU3004-11	CU	La Habana	CU	Cuba	Cuba	Cuba	Cuba	28-Dec-2011	04-Oct-2011	M	MSM	naive	CRF_19	D	CRF_19	CRF_19	D			True	MZ004288
CU3042-12	CU	La Habana	CU	Cuba	Cuba	Cuba	Cuba	16-Oct-2012	15-Jul-2008	M	MSM	treated	CRF_19	D	CRF_19	CRF_19	D			True	MZ004257
CU3069-13	CU	Pinar del Rio	CU	Cuba	Cuba	Cuba	Cuba	21-Oct-2013	24-Dec-2002	M	MSM	treated	CRF_19	D	CRF_19	CRF_19	D			True	MZ004226
CU3134-13	CU	Cienfuegos	CU	Cuba	Cuba	Cuba	Cuba	25-Oct-2013	20-Oct-2009	M	MSM	treated	CRF_19	D	CRF_19	CRF_19	D			True	MZ004266
CU322-11	CU	La Habana	CU	Cuba	Cuba	Cuba	Cuba	03-Feb-2011	09-Oct-2001	M	MSM	treated	CRF_19	D	CRF_19	CRF_19	D			True	JQ585490
CU3264-17	CU	La Habana	CU	Cuba	Cuba	Cuba	Cuba	14-Jul-2017	05-Oct-2010	M	MSM	treated	CRF_19	D	CRF_19	CRF_19	D			True	MZ004385
CU3277-13	CU	Villa Clara	CU	Cuba	Cuba	Cuba	Cuba	07-Nov-2013	03-Apr-2001	F	HT	treated	CRF_19	D	CRF_19	CRF_19	D			True	MZ004220
CU330-13	CU	La Habana	CU	Cuba	Cuba	Cuba	Cuba	13-Feb-2013	11-Jul-2000	F	HT	treated	CRF_19	D	CRF_19	CRF_19	D			True	MZ004212
CU3325-12	CU	Villa Clara	CU	Cuba	Cuba	Cuba	Cuba	09-Nov-2012	21-Jan-1991	M	MSM	treated	CRF_19	D	CRF_19	CRF_19	D			True	MZ004192
CU3356-12	CU	La Habana	CU	Cuba	Cuba	Cuba	Cuba	14-Nov-2012	14-Feb-2012	F	HT	naive	CRF_19	D	CRF_19	CRF_19	D			True	MZ004293
CU3357-12	CU	Pinar del Rio	CU	Cuba	Cuba	Cuba	Cuba	13-Nov-2012	27-Sep-2000	M	MSM	treated	CRF_19	D	CRF_19	CRF_19	D			True	MZ004216
CU3419-13	CU	Matanzas	CU	Cuba	Cuba	Cuba	Cuba	05-Nov-2013	24-Jul-2012	M	MSM	naive	CRF_19	D	CRF_19	CRF_19	D			True	MZ004296
CU3420-13	CU	Matanzas	CU	Cuba	Cuba	Cuba	Cuba	05-Nov-2013	15-Jan-2013	M	MSM	naive	CRF_19	D	CRF_19	CRF_19	D			True	MZ004305
CU3434-12	CU	Pinar del Rio	CU	Cuba	Cuba	Cuba	Cuba	20-Nov-2012	29-Jun-1999	M	MSM	treated	CRF_19	D	CRF_19	CRF_19	D			True	MZ004207
CU345-10	CU	Villa Clara	CU	Cuba	Cuba	Cuba	Cuba	26-Mar-2010	24-Dec-1996	F	HT	treated	CRF_19	D	CRF_19	CRF_19	D			True	JQ585387
CU357-11	CU	La Habana	CU	Cuba	Cuba	Cuba	Cuba	11-Feb-2011	27-Mar-2001	M	MSM	treated	CRF_19	D	CRF_19	CRF_19	D			True	MZ004219
CU3726-16	CU	La Habana	CU	Cuba	Cuba	Cuba	Cuba	12-Oct-2016	18-Apr-2006	M	MSM	treated	CRF_19	D	CRF_19	CRF_19	D			True	MZ004350
CU378-2018	CU		CU	Cuba	Cuba	Cuba	Cuba							D	D	CRF_19	D			True	MZ004397
CU380-12	CU	La Habana	CU	Cuba	Cuba	Cuba	Cuba	14-Feb-2012	04-Jul-2000	M	MSM	treated	CRF_19	D	CRF_19	CRF_19	D			True	MZ004211
CU386-12	CU	Villa Clara	CU	Cuba	Cuba	Cuba	Cuba	15-Feb-2012	10-Mar-1998	F	HT	treated	CRF_19	D	CRF_19	CRF_19	D			True	MZ004201
CU3866-16	CU	La Habana	CU	Cuba	Cuba	Cuba	Cuba	20-Oct-2016	17-Nov-1998	M	MSM	treated	CRF_19	D	CRF_19	CRF_19	D			True	MZ004351
CU3866_16	CU		CU	Cuba	Cuba	Cuba	Cuba	20-Oct-2016	17-Nov-1998	M	MSM	treated	CRF_19	A1	CRF_19	CRF_19			A1	True		MT785612
CU3915-16	CU	La Habana	CU	Cuba	Cuba	Cuba	Cuba	25-Oct-2016	23-May-2006	M		treated	CRF_19	D	CRF_19	CRF_19	D			True	MZ004352
CU3915_16	CU		CU	Cuba	Cuba	Cuba	Cuba	25-Oct-2016	23-May-2006	M	MSM	treated	CRF_19	A1	CRF_19	CRF_19			A1	True		MT785613
CU3922-17	CU	La Habana	CU	Cuba	Cuba	Cuba	Cuba	08-Sep-2017	17-Jan-2006	M	MSM	treated	CRF_19	D	CRF_19	CRF_19	D			True	MZ004389
CU393-13	CU	Santiago de Cuba	CU	Cuba	Cuba	Cuba	Cuba	20-Feb-2013	17-Apr-2012	M	MSM	naive	CRF_19	D	CRF_19	CRF_19	D			True	MZ004295
CU3949_16	CU		CU	Cuba	Cuba	Cuba	Cuba	01-Dec-2015	29-Jan-2008	M	MSM	treated	CRF_19	A1	CRF_19	CRF_19			A1	True		MT785598
CU40-12	CU	Artemisa	CU	Cuba	Cuba	Cuba	Cuba	10-Jan-2012	10-Mar-1998	M	MSM	treated	CRF_19	D	CRF_19	CRF_19	D			True	MZ004202
CU403-10	CU	Pinar del Rio	CU	Cuba	Cuba	Cuba	Cuba	12-Apr-2010	24-Jan-2006	M	MSM	treated	CRF_19	D	CRF_19	CRF_19	D			True	JQ585455
CU4035-16	CU	Pinar del Rio	CU	Cuba	Cuba	Cuba	Cuba	02-Nov-2016	12-Jun-2007	M	MSM	treated	CRF_19	D	CRF_19	CRF_19	D			True	MZ004353
CU4087-16	CU	La Habana	CU	Cuba	Cuba	Cuba	Cuba	04-Nov-2016	08-Oct-2013	M	MSM	treated	CRF_19	D	CRF_19	CRF_19	D			True	MZ004354
CU422-11	CU	La Habana	CU	Cuba	Cuba	Cuba	Cuba	22-Feb-2011	19-Sep-2006	M	MSM	naive	CRF_19	D	CRF_19	CRF_19	D			True	JQ585500
CU426_2015	CU		CU	Cuba	Cuba	Cuba	Cuba							D	D	CRF_19	D			True	MZ004324
CU427-2015	CU		CU	Cuba	Cuba	Cuba	Cuba							D	D	CRF_19	D			True	MZ004325
CU442-12	CU	La Habana	CU	Cuba	Cuba	Cuba	Cuba	21-Feb-2012	08-Apr-2008	M	MSM	treated	CRF_19	D	CRF_19	CRF_19	D			True	MZ004254
CU443-12	CU	La Habana	CU	Cuba	Cuba	Cuba	Cuba	21-Feb-2012	08-Aug-2000	F	HT	treated	D	D	D	CRF_19	D			True	MZ004213
CU444-11	CU	La Habana	CU	Cuba	Cuba	Cuba	Cuba	23-Feb-2011	15-Mar-2005	M	MSM	treated	CRF_19	D	CRF_19	CRF_19	D			True	MZ004236
CU445-12	CU	La Habana	CU	Cuba	Cuba	Cuba	Cuba	21-Feb-2012	09-Dec-2008	M	MSM	treated	CRF_19	D	CRF_19	CRF_19	D			True	MZ004260
CU4485-18	CU	La Habana	CU	Cuba	Cuba	Cuba	Cuba	17-Oct-2018	03-Aug-2004	M	MSM	treated	CRF_19	A1	CRF_19	CRF_19			A1	True		MZ004407
CU45-12	CU	La Habana	CU	Cuba	Cuba	Cuba	Cuba	10-Jan-2012	24-May-2005	M	MSM	treated	CRF_19	D	CRF_19	CRF_19	D			True	MZ004239
CU461-09	CU	Artemisa	CU	Cuba	Cuba	Cuba	Cuba	09-Mar-2009	31-Dec-1998	M	MSM	treated	CRF_19	D	CRF_19	CRF_19	D			True	JQ585253
CU47-12	CU	La Habana	CU	Cuba	Cuba	Cuba	Cuba	10-Jan-2012	18-Apr-2006	M	MSM	treated	CRF, B	D	D	CRF_19	D			True	MZ004245
CU4739-18	CU	Villa Clara	CU	Cuba	Cuba	Cuba	Cuba	01-Nov-2018	12-Oct-2004	F	HT	treated	CRF_19	A1	A1	CRF_19		A1	A1	False		MZ004408
CU4764-17	CU	Guantanamo	CU	Cuba	Cuba	Cuba	Cuba	01-Nov-2017	20-Jan-2015	M	MSM	naive	CRF_19	D	CRF_19	CRF_19	D			True	MZ004391
CU4973-17	CU	La Habana	CU	Cuba	Cuba	Cuba	Cuba	13-Nov-2017	31-Jan-2017	F	HT	treated	CRF_19	D	CRF_19	CRF_19	D			True	MZ004392
CU503-10	CU	La Habana	CU	Cuba	Cuba	Cuba	Cuba	06-May-2010	09-Oct-1991	F	HT	treated	CRF_19	D	CRF_19	CRF_19	D			True	JQ585401
CU505-13	CU	Ciego de Avila	CU	Cuba	Cuba	Cuba	Cuba	27-Feb-2013	20-Dec-2011	M	MSM	naive	CRF_19	D	CRF_19	CRF_19	D			True	MZ004291
CU5309-17	CU	La Habana	CU	Cuba	Cuba	Cuba	Cuba	04-Dec-2017	16-Apr-2002	M	MSM	treated	CRF_19	D	CRF_19	CRF_19	D			True	MZ004393
CU54-11	CU	La Habana	CU	Cuba	Cuba	Cuba	Cuba	11-Jan-2011	24-Aug-1995	F	HT	treated	CRF_19	D	CRF_19	CRF_19	D			True	JQ585475
CU546-11	CU	La Habana	CU	Cuba	Cuba	Cuba	Cuba	07-Mar-2011	29-Mar-2011	M	MSM	naive	CRF_19	D	CRF_19	CRF_19	D			True	JQ585509
CU547-11	CU	Mayabeque	CU	Cuba	Cuba	Cuba	Cuba	07-Mar-2011	21-Dec-2010	F	HT	treated	CRF_19	D	CRF_19	CRF_19	D			True	MZ004277
CU547_2015	CU		CU	Cuba	Cuba	Cuba	Cuba							D	D	CRF_19	D			True	MZ004326
CU5657-2017	CU		CU	Cuba	Cuba	Cuba	Cuba							D	D	CRF_19	D			True	MZ004394
CU578-12	CU	La Habana	CU	Cuba	Cuba	Cuba	Cuba	06-Mar-2012	21-Nov-2006	M	MSM	treated	CRF_19	D	CRF_19	CRF_19	D			True	MZ004248
CU57_14	CU		CU	Cuba	Cuba	Cuba	Cuba							D	D	CRF_19	D			True	MZ004311
CU582_2015	CU		CU	Cuba	Cuba	Cuba	Cuba							D	D	CRF_19	D			True	MZ004327
CU585_2015	CU		CU	Cuba	Cuba	Cuba	Cuba							D	D	CRF_19	D			True	MZ004328
CU58_14	CU		CU	Cuba	Cuba	Cuba	Cuba							D	D	CRF_19	D			True	MZ004312
CU609-13	CU	Holguin	CU	Cuba	Cuba	Cuba	Cuba	08-Mar-2013	26-Nov-2002	M	Bisexual	treated	CRF_19	D	CRF_19	CRF_19	D			True	MZ004225
CU612-13	CU	Mayabeque	CU	Cuba	Cuba	Cuba	Cuba	11-Mar-2013	04-Sep-2012	M	MSM	naive	CRF_19	D	CRF_19	CRF_19	D			True	MZ004299
CU614-13	CU	Matanzas	CU	Cuba	Cuba	Cuba	Cuba	11-Mar-2013	28-Feb-2006	M	MSM	treated	CRF_19	D	CRF_19	CRF_19	D			True	MZ004242
CU615-13	CU	Matanzas	CU	Cuba	Cuba	Cuba	Cuba	11-Mar-2013	09-Aug-2011	M	MSM	naive	CRF_19	D	CRF_19	CRF_19	D			True	MZ004284
CU623_14	CU		CU	Cuba	Cuba	Cuba	Cuba							D	D	CRF_19	D			True	MZ004263
CU626_14	CU		CU	Cuba	Cuba	Cuba	Cuba							D	D	CRF_19	D			True	MZ004301
CU627_14	CU		CU	Cuba	Cuba	Cuba	Cuba							D	D	CRF_19	D			True	MZ004300
CU630-13	CU	Mayabeque	CU	Cuba	Cuba	Cuba	Cuba	11-Mar-2013	24-Aug-2010	M	MSM	naive	CRF_19	D	CRF_19	CRF_19	D			True	MZ004270
CU631-13	CU	Mayabeque	CU	Cuba	Cuba	Cuba	Cuba	11-Mar-2013	24-Aug-2010	M	MSM	naive	CRF_19	D	CRF_19	CRF_19	D			True	MZ004271
CU645-09	CU	La Habana	CU	Cuba	Cuba	Cuba	Cuba	03-Apr-2009	04-Oct-2005	M	MSM	treated	CRF_19	D	CRF_19	CRF_19	D			True	JQ585259
CU646-09	CU	Pinar del Rio	CU	Cuba	Cuba	Cuba	Cuba	03-Apr-2009	20-Feb-2001	M	MSM	treated	CRF_19	D	CRF_19	CRF_19	D			True	JQ585260
CU662_2015	CU		CU	Cuba	Cuba	Cuba	Cuba							D	D	CRF_19	D			True	MZ004329
CU668-12	CU	La Habana	CU	Cuba	Cuba	Cuba	Cuba	14-Mar-2012	09-Aug-2011	F	HT	naive	CRF_19	D	CRF_19	CRF_19	D			True	MZ004286
CU699-12	CU	La Habana	CU	Cuba	Cuba	Cuba	Cuba	13-Mar-2012	04-Dec-2001	M	MSM	treated	CRF_19	D	CRF_19	CRF_19	D			True	MZ004222
CU705-12	CU	Matanzas	CU	Cuba	Cuba	Cuba	Cuba	16-Mar-2012	26-Aug-1997	F	HT	treated	CRF_19	D	CRF_19	CRF_19	D			True	MZ004199
CU712-13	CU	La Habana	CU	Cuba	Cuba	Cuba	Cuba	18-Mar-2013	12-Oct-1999	M	MSM	treated	CRF_19	D	CRF_19	CRF_19	D			True	MZ004208
CU736-10	CU	La Habana	CU	Cuba	Cuba	Cuba	Cuba	22-Jun-2010	14-Dec-2004	M	MSM	treated	CRF_19	D	CRF_19	CRF_19	D			True	JQ585412
CU749-09	CU	La Habana	CU	Cuba	Cuba	Cuba	Cuba	15-Apr-2009	31-Dec-2000	M	MSM	treated	CRF_19	D	CRF_19	CRF_19	D			True	JQ585263
CU756-13	CU	La Habana	CU	Cuba	Cuba	Cuba	Cuba	23-Mar-2013	12-Feb-2013	F	HT	naive	CRF_19	D	CRF_19	CRF_19	D			True	MZ004306
CU783-12	CU	Pinar del Rio	CU	Cuba	Cuba	Cuba	Cuba	22-Mar-2012	31-May-2005	M	MSM	treated	CRF_19	D	CRF_19	CRF_19	D			True	MZ004240
CU816-12	CU	La Habana	CU	Cuba	Cuba	Cuba	Cuba	27-Mar-2012	19-Oct-2007	M	MSM	naive	D	D	D	CRF_19	D			True	MZ004250
CU821_16	CU		CU	Cuba	Cuba	Cuba	Cuba	01-Mar-2016	21-Nov-2000	M	MSM	treated	CRF_19	A1	CRF_19	CRF_19			A1	True		MT785600
CU845-09	CU	La Habana	CU	Cuba	Cuba	Cuba	Cuba	24-Apr-2009	03-Dec-2002	M	MSM	treated	CRF_19	D	CRF_19	CRF_19	D			True	JQ585267
CU850-14	CU	La Habana	CU	Cuba	Cuba	Cuba	Cuba	20-Mar-2014	09-Jul-2013	M	MSM	naive	CRF_19	D	CRF_19	CRF_19	D			True	MZ004310
CU850-17	CU	La Habana	CU	Cuba	Cuba	Cuba	Cuba	24-Feb-2017	31-Dec-2010	M	MSM	treated	CRF_19	D	CRF_19	CRF_19	D			True	MZ004361
CU881-11	CU	La Habana	CU	Cuba	Cuba	Cuba	Cuba	26-Apr-2011	12-May-1998	M	MSM	treated	CRF_19	D	CRF_19	CRF_19	D			True	MZ004204
CU893-17	CU	La Habana	CU	Cuba	Cuba	Cuba	Cuba	27-Feb-2017	17-Aug-1999	M	MSM	treated	CRF_19	D	CRF_19	CRF_19	D			True	MZ004362
CU90-10	CU	La Habana	CU	Cuba	Cuba	Cuba	Cuba	25-Jan-2010	24-Feb-1994	M	MSM	treated	CRF_19	D	CRF_19	CRF_19	D			True	JQ585361
CU908-13	CU	La Habana	CU	Cuba	Cuba	Cuba	Cuba	02-Apr-2013	15-Jan-2013	M	MSM	treated	CRF_19	D	CRF_19	CRF_19	D			True	MZ004303
CU939-11	CU	La Habana	CU	Cuba	Cuba	Cuba	Cuba	05-May-2011	29-Jan-2008	M	MSM	treated	CRF_19	D	CRF_19	CRF_19	D			True	MZ004251
CU949-09	CU	La Habana	CU	Cuba	Cuba	Cuba	Cuba	14-May-2009	24-Dec-2002	M	MSM	treated	CRF_19	D	CRF_19	CRF_19	D			True	JQ585268
CU961-12	CU	La Habana	CU	Cuba	Cuba	Cuba	Cuba	10-Apr-2012	14-Dec-2010	M	MSM	treated	CRF_19	D	CRF_19	CRF_19	D			True	MZ004276
CU977_2015	CU		CU	Cuba	Cuba	Cuba	Cuba							D	D	CRF_19	D			True	MZ004330
CU981_14	CU		CU	Cuba	Cuba	Cuba	Cuba							D	D	CRF_19	D			True	MZ004203
CUNT13	CU		CU	Cuba	Cuba	Cuba	Cuba							A1	A1	CRF_19			A1	True		MZ004426
CUNT14	CU		CU	Cuba	Cuba	Cuba	Cuba							A1	A1	A1			A1	True		MZ004427
CUNT16	CU		CU	Cuba	Cuba	Cuba	Cuba							A1	A1	CRF_19			A1	True		MZ004428
CUT12	CU		CU	Cuba	Cuba	Cuba	Cuba							A1	A1	CRF_19			A1	True		MZ004431
CUT15	CU		CU	Cuba	Cuba	Cuba	Cuba							A1	A1	A1			A1	True		MZ004432
CUT21	CU		CU	Cuba	Cuba	Cuba	Cuba							A1	A1	CRF_19			A1	True		MZ004425
CUT22	CU		CU	Cuba	Cuba	Cuba	Cuba							A1	A1	CRF_19			A1	True		MZ004430
CUT4	CU		CU	Cuba	Cuba	Cuba	Cuba							A1	A1	CRF_19			A1	True		MZ004429
Chronic-AIDS7	CU	La Habana	CU	Cuba	Cuba	Cuba	Cuba	29-May-2008	09-Sep-2003	M	HT	naive	CRF, F1	D	D	CRF_19	D			True	KP688153	KP688225
DQ168573	LA	abroad	NG	Nigeria	Western Africa	Sub-Saharan Africa	Africa	2001					G		G	G					DQ168573	DQ168573
DQ168575	LA	abroad	NG	Nigeria	Western Africa	Sub-Saharan Africa	Africa	2001					G		G	G					DQ168575	DQ168575
DQ168576	LA	abroad	NG	Nigeria	Western Africa	Sub-Saharan Africa	Africa	2001					G		G	G					DQ168576	DQ168576
DQ168579	LA	abroad	NG	Nigeria	Western Africa	Sub-Saharan Africa	Africa	2001					G		G	G					DQ168579	DQ168579
DQ676872	LA	abroad	AU	Australia	Australia	Australia and New Zealand	Oceania	2003					A1		A1	A1					DQ676872	DQ676872
EF633445	LA	abroad	ZA	South Africa	Southern Africa	Sub-Saharan Africa	Africa	1990					D		D	D					EF633445	EF633445
EU110088	LA	abroad	KE	Kenya	Eastern Africa	Sub-Saharan Africa	Africa	2001					A1		A1	A1					EU110088	EU110088
EU110092	LA	abroad	KE	Kenya	Eastern Africa	Sub-Saharan Africa	Africa	2002					A1		A1	A1					EU110092	EU110092
EU110094	LA	abroad	KE	Kenya	Eastern Africa	Sub-Saharan Africa	Africa	2002					A1		A1	A1					EU110094	EU110094
EU110095	LA	abroad	KE	Kenya	Eastern Africa	Sub-Saharan Africa	Africa	2001					A1		A1	A1					EU110095	EU110095
EU786670	LA	abroad	ES	Spain	Southern Europe	Europe	Europe	2005					G		G	G					EU786670	EU786670
FJ388893	LA	abroad	CY	Cyprus	Western Asia	Asia	Asia	2005					A1		A1	A1					FJ388893	FJ388893
FJ388903	LA	abroad	CY	Cyprus	Western Asia	Asia	Asia	2005					A1		A1	A1					FJ388903	FJ388903
FJ388909	LA	abroad	CY	Cyprus	Western Asia	Asia	Asia	2005					A1		A1	A1					FJ388909	FJ388909
FJ388925	LA	abroad	CY	Cyprus	Western Asia	Asia	Asia	2005					A1		A1	A1					FJ388925	FJ388925
FJ388938	LA	abroad	CY	Cyprus	Western Asia	Asia	Asia	2005					A1		A1	A1					FJ388938	FJ388938
FJ388942	LA	abroad	CY	Cyprus	Western Asia	Asia	Asia	2005					A1		A1	A1					FJ388942	FJ388942
FJ388943	LA	abroad	CY	Cyprus	Western Asia	Asia	Asia	2006					A1		A1	A1					FJ388943	FJ388943
FJ388945	LA	abroad	CY	Cyprus	Western Asia	Asia	Asia	2006					D		D	D					FJ388945	FJ388945
FJ389363	LA	abroad	CM	Cameroon	Middle Africa	Sub-Saharan Africa	Africa	2004					G		G	G					FJ389363	FJ389363
FJ389364	LA	abroad	CM	Cameroon	Middle Africa	Sub-Saharan Africa	Africa	2004					G		G	G					FJ389364	FJ389364
FJ389365	LA	abroad	CM	Cameroon	Middle Africa	Sub-Saharan Africa	Africa	2004					G		G	G					FJ389365	FJ389365
FJ389366	LA	abroad	CM	Cameroon	Middle Africa	Sub-Saharan Africa	Africa	2004					G		G	G					FJ389366	FJ389366
FJ389367	LA	abroad	CM	Cameroon	Middle Africa	Sub-Saharan Africa	Africa	2001					G		G	G					FJ389367	FJ389367
FJ623475	LA	abroad	KE	Kenya	Eastern Africa	Sub-Saharan Africa	Africa	2006					A1		A1	A1					FJ623475	FJ623475
FJ623476	LA	abroad	KE	Kenya	Eastern Africa	Sub-Saharan Africa	Africa	2006					A1		A1	A1					FJ623476	FJ623476
FJ623477	LA	abroad	KE	Kenya	Eastern Africa	Sub-Saharan Africa	Africa	2006					A1		A1	A1					FJ623477	FJ623477
FJ623478	LA	abroad	KE	Kenya	Eastern Africa	Sub-Saharan Africa	Africa	2006					A1		A1	A1					FJ623478	FJ623478
FJ623479	LA	abroad	KE	Kenya	Eastern Africa	Sub-Saharan Africa	Africa	2006					A1		A1	A1					FJ623479	FJ623479
FJ623480	LA	abroad	KE	Kenya	Eastern Africa	Sub-Saharan Africa	Africa	2006					A1		A1	A1					FJ623480	FJ623480
FJ623481	LA	abroad	KE	Kenya	Eastern Africa	Sub-Saharan Africa	Africa	2006					A1		A1	A1					FJ623481	FJ623481
FJ623482	LA	abroad	KE	Kenya	Eastern Africa	Sub-Saharan Africa	Africa	2006					A1		A1	A1					FJ623482	FJ623482
FJ623483	LA	abroad	KE	Kenya	Eastern Africa	Sub-Saharan Africa	Africa	2006					A1		A1	A1					FJ623483	FJ623483
FJ623485	LA	abroad	KE	Kenya	Eastern Africa	Sub-Saharan Africa	Africa	2006					A1		A1	A1					FJ623485	FJ623485
FJ623486	LA	abroad	KE	Kenya	Eastern Africa	Sub-Saharan Africa	Africa	2006					A1		A1	A1					FJ623486	FJ623486
FJ623487	LA	abroad	KE	Kenya	Eastern Africa	Sub-Saharan Africa	Africa	2006					A1		A1	A1					FJ623487	FJ623487
FJ623488	LA	abroad	KE	Kenya	Eastern Africa	Sub-Saharan Africa	Africa	2006					A1		A1	A1					FJ623488	FJ623488
FJ670519	LA	abroad	ES	Spain	Southern Europe	Europe	Europe	2005					A1		A1	A1					FJ670519	FJ670519
FJ670523	LA	abroad	ES	Spain	Southern Europe	Europe	Europe	2006					A1		A1	A1					FJ670523	FJ670523
FJ670530	LA	abroad	ES	Spain	Southern Europe	Europe	Europe	2008					G		G	G					FJ670530	FJ670530
FR846408	LA	abroad	PT	Portugal	Southern Europe	Europe	Europe						G		G	G					FR846408	FR846408
FR846409	LA	abroad	PT	Portugal	Southern Europe	Europe	Europe						G		G	G					FR846409	FR846409
FR846410	LA	abroad	PT	Portugal	Southern Europe	Europe	Europe						G		G	G					FR846410	FR846410
GM11	CU	Guantanamo	CU	Cuba	Cuba	Cuba	Cuba	21-Jun-2013	07-May-2013	M	MSM	naive	CRF_19	D	CRF_19	CRF_19	D			True	MZ004157
GU362882	LA	abroad	ES	Spain	Southern Europe	Europe	Europe	2009					G		G	G					GU362882	GU362882
HO114	CU	Holguin	CU	Cuba	Cuba	Cuba	Cuba	03-May-2014	28-Jan-2014	M	MSM	naive	CRF_19	D	CRF_19	CRF_19	D			True	MZ004158
HO2	CU	Holguin	CU	Cuba	Cuba	Cuba	Cuba	17-Apr-2013	04-Sep-2013	M	HT	naive	CRF_19	D	CRF_19	CRF_19	D			True	MZ004159
IJ2	CU		CU	Cuba	Cuba	Cuba	Cuba							D	D	CRF_19	D			True	MZ004160
JF683759	LA	abroad	CY	Cyprus	Western Asia	Asia	Asia	2007					A1		A1	A1					JF683759	JF683759
JF683760	LA	abroad	CY	Cyprus	Western Asia	Asia	Asia	2007					A1		A1	A1					JF683760	JF683760
JF683767	LA	abroad	CY	Cyprus	Western Asia	Asia	Asia	2008					A1		A1	A1					JF683767	JF683767
JF683779	LA	abroad	CY	Cyprus	Western Asia	Asia	Asia	2008					A1		A1	A1					JF683779	JF683779
JF683782	LA	abroad	CY	Cyprus	Western Asia	Asia	Asia	2008					A1		A1	A1					JF683782	JF683782
JF683783	LA	abroad	CY	Cyprus	Western Asia	Asia	Asia	2008					A1		A1	A1					JF683783	JF683783
JN106043	LA	abroad	CN	China	Eastern Asia	Asia	Asia	2008					G		G	G					JN106043	JN106043
JN248582	LA	abroad	NG	Nigeria	Western Africa	Sub-Saharan Africa	Africa	2008					G		G	G					JN248582	JN248582
JN248584	LA	abroad	NG	Nigeria	Western Africa	Sub-Saharan Africa	Africa	2009					G		G	G					JN248584	JN248584
JN248586	LA	abroad	NG	Nigeria	Western Africa	Sub-Saharan Africa	Africa	2009					G		G	G					JN248586	JN248586
JN248591	LA	abroad	NG	Nigeria	Western Africa	Sub-Saharan Africa	Africa	2009					G		G	G					JN248591	JN248591
JN248593	LA	abroad	NG	Nigeria	Western Africa	Sub-Saharan Africa	Africa	2009					G		G	G					JN248593	JN248593
JQ403079	LA	abroad	US	United States of America	Northern America	Northern America	Americas	2007					D		D	D					JQ403079	JQ403079
JX140670	LA	abroad	CM	Cameroon	Middle Africa	Sub-Saharan Africa	Africa	2010					D		D	D					JX140670	JX140670
JX140676	LA	abroad	CM	Cameroon	Middle Africa	Sub-Saharan Africa	Africa	2010					G		G	G					JX140676	JX140676
JX236668	LA	abroad	UG	Uganda	Eastern Africa	Sub-Saharan Africa	Africa	2005					D		D	D					JX236668	JX236668
JX236669	LA	abroad	UG	Uganda	Eastern Africa	Sub-Saharan Africa	Africa	2007					A1		A1	A1					JX236669	JX236669
JX236670	LA	abroad	UG	Uganda	Eastern Africa	Sub-Saharan Africa	Africa	2007					D		D	D					JX236670	JX236670
JX236671	LA	abroad	UG	Uganda	Eastern Africa	Sub-Saharan Africa	Africa	2007					A1		A1	A1					JX236671	JX236671
JX236672	LA	abroad	UG	Uganda	Eastern Africa	Sub-Saharan Africa	Africa	2008					D		D	D					JX236672	JX236672
JX236673	LA	abroad	UG	Uganda	Eastern Africa	Sub-Saharan Africa	Africa	2007					D		D	D					JX236673	JX236673
JX236676	LA	abroad	UG	Uganda	Eastern Africa	Sub-Saharan Africa	Africa	2007					A1		A1	A1					JX236676	JX236676
JX236677	LA	abroad	RW	Rwanda	Eastern Africa	Sub-Saharan Africa	Africa	2007					A1		A1	A1					JX236677	JX236677
JX236678	LA	abroad	RW	Rwanda	Eastern Africa	Sub-Saharan Africa	Africa	2007					A1		A1	A1					JX236678	JX236678
JX236679	LA	abroad	UG	Uganda	Eastern Africa	Sub-Saharan Africa	Africa	2007					D		D	D					JX236679	JX236679
K03454	LA	abroad	CD	Democratic Republic of the Congo	Middle Africa	Sub-Saharan Africa	Africa	1983					D		D	D					K03454	K03454
KF716472	LA	abroad	RW	Rwanda	Eastern Africa	Sub-Saharan Africa	Africa	2011					A1		A1	A1					KF716472	KF716472
KF716474	LA	abroad	KE	Kenya	Eastern Africa	Sub-Saharan Africa	Africa	2011					A1		A1	A1					KF716474	KF716474
KF716475	LA	abroad	KE	Kenya	Eastern Africa	Sub-Saharan Africa	Africa	2011					A1		A1	A1					KF716475	KF716475
KF716476	LA	abroad	KE	Kenya	Eastern Africa	Sub-Saharan Africa	Africa	2011					D		D	D					KF716476	KF716476
KF716477	LA	abroad	KE	Kenya	Eastern Africa	Sub-Saharan Africa	Africa	2009					G		G	G					KF716477	KF716477
KF716478	LA	abroad	UG	Uganda	Eastern Africa	Sub-Saharan Africa	Africa	2009					A1		A1	A1					KF716478	KF716478
KF716479	LA	abroad	UG	Uganda	Eastern Africa	Sub-Saharan Africa	Africa	2010					D		D	D					KF716479	KF716479
KF716480	LA	abroad	UG	Uganda	Eastern Africa	Sub-Saharan Africa	Africa	2011					D		D	D					KF716480	KF716480
KF716486	LA	abroad	UG	Uganda	Eastern Africa	Sub-Saharan Africa	Africa	2011					A1		A1	A1					KF716486	KF716486
KF859745	LA	abroad	UG	Uganda	Eastern Africa	Sub-Saharan Africa	Africa	2011					A1		A1	A1					KF859745	KF859745
KJ787683	LA	abroad	BR	Brazil	South America	South America	Americas	2010					D		D	D					KJ787683	KJ787683
KJ787684	LA	abroad	BR	Brazil	South America	South America	Americas	2010					D		D	D					KJ787684	KJ787684
KJ948658	LA	abroad	ZA	South Africa	Southern Africa	Sub-Saharan Africa	Africa	2000					A1		A1	A1					KJ948658	KJ948658
KJ948662	LA	abroad	ZA	South Africa	Southern Africa	Sub-Saharan Africa	Africa	2001					G		G	G					KJ948662	KJ948662
KP109490	LA	abroad	UG	Uganda	Eastern Africa	Sub-Saharan Africa	Africa	2009					A1		A1	A1					KP109490	KP109490
KP109502	LA	abroad	CM	Cameroon	Middle Africa	Sub-Saharan Africa	Africa	2010					G		G	G					KP109502	KP109502
KP718915	LA	abroad	CM	Cameroon	Middle Africa	Sub-Saharan Africa	Africa	2006					G		G	G					KP718915	KP718915
KP718918	LA	abroad	CM	Cameroon	Middle Africa	Sub-Saharan Africa	Africa	2007					A1		A1	A1					KP718918	KP718918
KP718923	LA	abroad	CM	Cameroon	Middle Africa	Sub-Saharan Africa	Africa	2007					G		G	G					KP718923	KP718923
KP718925	LA	abroad	CM	Cameroon	Middle Africa	Sub-Saharan Africa	Africa	2008					G		G	G					KP718925	KP718925
KP718928	LA	abroad	CM	Cameroon	Middle Africa	Sub-Saharan Africa	Africa	2008					A1		A1	A1					KP718928	KP718928
KR017776	LA	abroad	CM	Cameroon	Middle Africa	Sub-Saharan Africa	Africa	2007					G		G	G					KR017776	KR017776
KT022360	LA	abroad	KE	Kenya	Eastern Africa	Sub-Saharan Africa	Africa	2004					A1		A1	A1					KT022360	KT022360
KT022361	LA	abroad	KE	Kenya	Eastern Africa	Sub-Saharan Africa	Africa	2004					A1		A1	A1					KT022361	KT022361
KT022363	LA	abroad	KE	Kenya	Eastern Africa	Sub-Saharan Africa	Africa	2004					A1		A1	A1					KT022363	KT022363
KT022364	LA	abroad	KE	Kenya	Eastern Africa	Sub-Saharan Africa	Africa	2004					A1		A1	A1					KT022364	KT022364
KT022365	LA	abroad	KE	Kenya	Eastern Africa	Sub-Saharan Africa	Africa	2004					A1		A1	A1					KT022365	KT022365
KT022367	LA	abroad	KE	Kenya	Eastern Africa	Sub-Saharan Africa	Africa	2004					A1		A1	A1					KT022367	KT022367
KT022368	LA	abroad	KE	Kenya	Eastern Africa	Sub-Saharan Africa	Africa	2004					A1		A1	A1					KT022368	KT022368
KT022369	LA	abroad	KE	Kenya	Eastern Africa	Sub-Saharan Africa	Africa	2004					A1		A1	A1					KT022369	KT022369
KT022370	LA	abroad	KE	Kenya	Eastern Africa	Sub-Saharan Africa	Africa	2005					A1		A1	A1					KT022370	KT022370
KT022372	LA	abroad	KE	Kenya	Eastern Africa	Sub-Saharan Africa	Africa	2005					A1		A1	A1					KT022372	KT022372
KT022373	LA	abroad	KE	Kenya	Eastern Africa	Sub-Saharan Africa	Africa	2005					A1		A1	A1					KT022373	KT022373
KT022374	LA	abroad	KE	Kenya	Eastern Africa	Sub-Saharan Africa	Africa	2005					A1		A1	A1					KT022374	KT022374
KT022375	LA	abroad	KE	Kenya	Eastern Africa	Sub-Saharan Africa	Africa	2005					A1		A1	A1					KT022375	KT022375
KT022376	LA	abroad	KE	Kenya	Eastern Africa	Sub-Saharan Africa	Africa	2005					A1		A1	A1					KT022376	KT022376
KT022377	LA	abroad	KE	Kenya	Eastern Africa	Sub-Saharan Africa	Africa	2005					A1		A1	A1					KT022377	KT022377
KT022378	LA	abroad	KE	Kenya	Eastern Africa	Sub-Saharan Africa	Africa	2006					A1		A1	A1					KT022378	KT022378
KT022379	LA	abroad	KE	Kenya	Eastern Africa	Sub-Saharan Africa	Africa	2006					G		G	G					KT022379	KT022379
KT022380	LA	abroad	KE	Kenya	Eastern Africa	Sub-Saharan Africa	Africa	2006					A1		A1	A1					KT022380	KT022380
KT022381	LA	abroad	KE	Kenya	Eastern Africa	Sub-Saharan Africa	Africa	2006					A1		A1	A1					KT022381	KT022381
KT022382	LA	abroad	KE	Kenya	Eastern Africa	Sub-Saharan Africa	Africa	2006					A1		A1	A1					KT022382	KT022382
KT022383	LA	abroad	KE	Kenya	Eastern Africa	Sub-Saharan Africa	Africa	2006					A1		A1	A1					KT022383	KT022383
KT152839	LA	abroad	IN	India	Southern Asia	Asia	Asia	2009					A1		A1	A1					KT152839	KT152839
KT152840	LA	abroad	IN	India	Southern Asia	Asia	Asia	1997					A1		A1	A1					KT152840	KT152840
KT152841	LA	abroad	IN	India	Southern Asia	Asia	Asia	1999					A1		A1	A1					KT152841	KT152841
KT152844	LA	abroad	IN	India	Southern Asia	Asia	Asia	1999					A1		A1	A1					KT152844	KT152844
KT152846	LA	abroad	IN	India	Southern Asia	Asia	Asia	2000					A1		A1	A1					KT152846	KT152846
KT183312	LA	abroad	ZA	South Africa	Southern Africa	Sub-Saharan Africa	Africa	2004					A1		A1	A1					KT183312	KT183312
KT276261	LA	abroad	ES	Spain	Southern Europe	Europe	Europe	2014					G		G	G					KT276261	KT276261
KU168256	LA	abroad	CD	Democratic Republic of the Congo	Middle Africa	Sub-Saharan Africa	Africa	2002					A1		A1	A1					KU168256	KU168256
KU168271	LA	abroad	CD	Democratic Republic of the Congo	Middle Africa	Sub-Saharan Africa	Africa	2003					D		D	D					KU168271	KU168271
KU168272	LA	abroad	CD	Democratic Republic of the Congo	Middle Africa	Sub-Saharan Africa	Africa	2002					D		D	D					KU168272	KU168272
KU168277	LA	abroad	CD	Democratic Republic of the Congo	Middle Africa	Sub-Saharan Africa	Africa	2003					G		G	G					KU168277	KU168277
KU168278	LA							2003					G		G	G					KU168278	KU168278
KU168300	LA	abroad	GW	Guinea-Bissau	Western Africa	Sub-Saharan Africa	Africa	2008					G		G	G					KU168300	KU168300
KU168302	LA	abroad	CM	Cameroon	Middle Africa	Sub-Saharan Africa	Africa	2003					G		G	G					KU168302	KU168302
KU168305	LA	abroad	CM	Cameroon	Middle Africa	Sub-Saharan Africa	Africa	2003					A1		A1	A1					KU168305	KU168305
KU685581	LA	abroad	ES	Spain	Southern Europe	Europe	Europe	2014					CRF_19		CRF_19	CRF_19					KU685581	KU685581
KU685582	LA	abroad	ES	Spain	Southern Europe	Europe	Europe	2014					CRF_19		CRF_19	CRF_19					KU685582	KU685582
KU685592	LA	abroad	ES	Spain	Southern Europe	Europe	Europe	2014					G		G	G					KU685592	KU685592
KU749411	LA	abroad	PK	Pakistan	Southern Asia	Asia	Asia	2014					A1		A1	A1					KU749411	KU749411
KU749423	LA	abroad	RW	Rwanda	Eastern Africa	Sub-Saharan Africa	Africa	2006					A1		A1	A1					KU749423	KU749423
KU749424	LA	abroad	RW	Rwanda	Eastern Africa	Sub-Saharan Africa	Africa	2008					A1		A1	A1					KU749424	KU749424
KX232594	LA	abroad	PK	Pakistan	Southern Asia	Asia	Asia	2014					A1		A1	A1					KX232594	KX232594
KX232595	LA	abroad	PK	Pakistan	Southern Asia	Asia	Asia	2014					A1		A1	A1					KX232595	KX232595
KX232597	LA	abroad	PK	Pakistan	Southern Asia	Asia	Asia	2014					A1		A1	A1					KX232597	KX232597
KX232600	LA	abroad	PK	Pakistan	Southern Asia	Asia	Asia	2014					A1		A1	A1					KX232600	KX232600
KX232607	LA	abroad	PK	Pakistan	Southern Asia	Asia	Asia	2014					A1		A1	A1					KX232607	KX232607
KX232609	LA	abroad	PK	Pakistan	Southern Asia	Asia	Asia	2014					A1		A1	A1					KX232609	KX232609
KX232610	LA	abroad	PK	Pakistan	Southern Asia	Asia	Asia	2014					A1		A1	A1					KX232610	KX232610
KX232611	LA	abroad	PK	Pakistan	Southern Asia	Asia	Asia	2014					A1		A1	A1					KX232611	KX232611
KX232613	LA	abroad	PK	Pakistan	Southern Asia	Asia	Asia	2014					A1		A1	A1					KX232613	KX232613
KX232614	LA	abroad	PK	Pakistan	Southern Asia	Asia	Asia	2015					A1		A1	A1					KX232614	KX232614
KX232618	LA	abroad	PK	Pakistan	Southern Asia	Asia	Asia	2015					A1		A1	A1					KX232618	KX232618
KX232620	LA	abroad	PK	Pakistan	Southern Asia	Asia	Asia	2015					A1		A1	A1					KX232620	KX232620
KX232624	LA	abroad	PK	Pakistan	Southern Asia	Asia	Asia	2015					A1		A1	A1					KX232624	KX232624
KX232626	LA	abroad	PK	Pakistan	Southern Asia	Asia	Asia	2015					A1		A1	A1					KX232626	KX232626
KX389615	LA	abroad	NG	Nigeria	Western Africa	Sub-Saharan Africa	Africa	2010					G		G	G					KX389615	KX389615
KX389618	LA	abroad	NG	Nigeria	Western Africa	Sub-Saharan Africa	Africa	2010					G		G	G					KX389618	KX389618
KX389619	LA	abroad	NG	Nigeria	Western Africa	Sub-Saharan Africa	Africa	2010					G		G	G					KX389619	KX389619
KX389620	LA	abroad	NG	Nigeria	Western Africa	Sub-Saharan Africa	Africa	2010					G		G	G					KX389620	KX389620
KX389625	LA	abroad	NG	Nigeria	Western Africa	Sub-Saharan Africa	Africa	2009					G		G	G					KX389625	KX389625
KX389626	LA	abroad	NG	Nigeria	Western Africa	Sub-Saharan Africa	Africa	2009					G		G	G					KX389626	KX389626
KX389628	LA	abroad	NG	Nigeria	Western Africa	Sub-Saharan Africa	Africa	2009					G		G	G					KX389628	KX389628
KX389631	LA	abroad	NG	Nigeria	Western Africa	Sub-Saharan Africa	Africa	2009					G		G	G					KX389631	KX389631
KX389635	LA	abroad	NG	Nigeria	Western Africa	Sub-Saharan Africa	Africa	2009					G		G	G					KX389635	KX389635
KX389636	LA	abroad	NG	Nigeria	Western Africa	Sub-Saharan Africa	Africa	2009					G		G	G					KX389636	KX389636
KX389641	LA	abroad	NG	Nigeria	Western Africa	Sub-Saharan Africa	Africa	2011					G		G	G					KX389641	KX389641
KX389642	LA	abroad	NG	Nigeria	Western Africa	Sub-Saharan Africa	Africa	2011					G		G	G					KX389642	KX389642
KX389645	LA	abroad	NG	Nigeria	Western Africa	Sub-Saharan Africa	Africa	2011					G		G	G					KX389645	KX389645
KX389646	LA	abroad	NG	Nigeria	Western Africa	Sub-Saharan Africa	Africa	2012					G		G	G					KX389646	KX389646
KX389648	LA	abroad	NG	Nigeria	Western Africa	Sub-Saharan Africa	Africa	2012					G		G	G					KX389648	KX389648
KX907336	LA	abroad	TZ	United Republic of Tanzania	Eastern Africa	Sub-Saharan Africa	Africa	2004					A1		A1	A1					KX907336	KX907336
KX907341	LA	abroad	TZ	United Republic of Tanzania	Eastern Africa	Sub-Saharan Africa	Africa	2005					A1		A1	A1					KX907341	KX907341
KX907343	LA	abroad	TZ	United Republic of Tanzania	Eastern Africa	Sub-Saharan Africa	Africa	2004					A1		A1	A1					KX907343	KX907343
KX907346	LA	abroad	TZ	United Republic of Tanzania	Eastern Africa	Sub-Saharan Africa	Africa	2006					A1		A1	A1					KX907346	KX907346
KX907347	LA	abroad	TZ	United Republic of Tanzania	Eastern Africa	Sub-Saharan Africa	Africa	2005					A1		A1	A1					KX907347	KX907347
KX907348	LA	abroad	TZ	United Republic of Tanzania	Eastern Africa	Sub-Saharan Africa	Africa	2003					A1		A1	A1					KX907348	KX907348
KX907352	LA	abroad	TZ	United Republic of Tanzania	Eastern Africa	Sub-Saharan Africa	Africa	2002					A1		A1	A1					KX907352	KX907352
KX907364	LA	abroad	TZ	United Republic of Tanzania	Eastern Africa	Sub-Saharan Africa	Africa	2005					A1		A1	A1					KX907364	KX907364
KX907372	LA	abroad	TZ	United Republic of Tanzania	Eastern Africa	Sub-Saharan Africa	Africa	2004					A1		A1	A1					KX907372	KX907372
KX907378	LA	abroad	TZ	United Republic of Tanzania	Eastern Africa	Sub-Saharan Africa	Africa	2006					A1		A1	A1					KX907378	KX907378
KX907383	LA	abroad	TZ	United Republic of Tanzania	Eastern Africa	Sub-Saharan Africa	Africa	2004					A1		A1	A1					KX907383	KX907383
KX907389	LA	abroad	TZ	United Republic of Tanzania	Eastern Africa	Sub-Saharan Africa	Africa	2004					A1		A1	A1					KX907389	KX907389
KX907401	LA	abroad	TZ	United Republic of Tanzania	Eastern Africa	Sub-Saharan Africa	Africa	2005					A1		A1	A1					KX907401	KX907401
KX907406	LA	abroad	TZ	United Republic of Tanzania	Eastern Africa	Sub-Saharan Africa	Africa	2004					D		D	D					KX907406	KX907406
KX907412	LA	abroad	TZ	United Republic of Tanzania	Eastern Africa	Sub-Saharan Africa	Africa	2005					A1		A1	A1					KX907412	KX907412
KX907414	LA	abroad	TZ	United Republic of Tanzania	Eastern Africa	Sub-Saharan Africa	Africa	2006					A1		A1	A1					KX907414	KX907414
KX907423	LA	abroad	TZ	United Republic of Tanzania	Eastern Africa	Sub-Saharan Africa	Africa	2006					A1		A1	A1					KX907423	KX907423
KX907431	LA	abroad	TZ	United Republic of Tanzania	Eastern Africa	Sub-Saharan Africa	Africa	2006					A1		A1	A1					KX907431	KX907431
KY275364	LA	abroad	CN	China	Eastern Asia	Asia	Asia	2016					G		G	G					KY275364	KY275364
KY392769	LA	abroad	CD	Democratic Republic of the Congo	Middle Africa	Sub-Saharan Africa	Africa	2002					D		D	D					KY392769	KY392769
KY496622	LA	abroad	ES	Spain	Southern Europe	Europe	Europe	2015					A1		A1	A1					KY496622	KY496622
KY658694	LA	abroad	TZ	United Republic of Tanzania	Eastern Africa	Sub-Saharan Africa	Africa	2008					A1		A1	A1					KY658694	KY658694
KY658695	LA	abroad	TZ	United Republic of Tanzania	Eastern Africa	Sub-Saharan Africa	Africa	2008					A1		A1	A1					KY658695	KY658695
KY658696	LA	abroad	TZ	United Republic of Tanzania	Eastern Africa	Sub-Saharan Africa	Africa	2008					A1		A1	A1					KY658696	KY658696
KY658701	LA	abroad	CM	Cameroon	Middle Africa	Sub-Saharan Africa	Africa	2011					G		G	G					KY658701	KY658701
KY953200	LA	abroad	NG	Nigeria	Western Africa	Sub-Saharan Africa	Africa	2011					G		G	G					KY953200	KY953200
KY953201	LA	abroad	NG	Nigeria	Western Africa	Sub-Saharan Africa	Africa	2011					G		G	G					KY953201	KY953201
KY953202	LA	abroad	NG	Nigeria	Western Africa	Sub-Saharan Africa	Africa	2011					G		G	G					KY953202	KY953202
LH107	CU	La Habana	CU	Cuba	Cuba	Cuba	Cuba	17-Sep-2013	05-Jul-2013	M	HT	naive	CRF_19	D	CRF_19	CRF_19	D			True	MZ004178
LH124	CU	La Habana	CU	Cuba	Cuba	Cuba	Cuba	06-Oct-2013	21-May-2013	F	HT	naive	CRF_19	D	CRF_19	CRF_19	D			True	MZ004161
LH168	CU	La Habana	CU	Cuba	Cuba	Cuba	Cuba	25-Jun-2013	06-Nov-2013	M	MSM	naive	CRF_19	D	CRF_19	CRF_19	D			True	MZ004162
LH18	CU	La Habana	CU	Cuba	Cuba	Cuba	Cuba	09-May-2013	04-Sep-2013	M	MSM	naive	CRF_19	D	CRF_19	CRF_19	D			True	MZ004163
LH217	CU	La Habana	CU	Cuba	Cuba	Cuba	Cuba	07-Feb-2013	25-Jun-2013	M	MSM	naive	CRF_19	D	CRF_19	CRF_19	D			True	MZ004164
LH245	CU	La Habana	CU	Cuba	Cuba	Cuba	Cuba	24-Sep-2013	07-Sep-2013	M	MSM	naive	CRF_19	D	CRF_19	CRF_19	D			True	MZ004179
LH265	CU	La Habana	CU	Cuba	Cuba	Cuba	Cuba	17-Sep-2013	07-Sep-2013	F	HT	naive	CRF_19	D	CRF_19	CRF_19	D			True	MZ004165
LH266	CU		CU	Cuba	Cuba	Cuba	Cuba							D	D	CRF_19	D			True	MZ004166
LH31	CU	La Habana	CU	Cuba	Cuba	Cuba	Cuba	17-Sep-2013	04-Sep-2013	M	MSM	naive	CRF_19	D	CRF_19	CRF_19	D			True	MZ004167
LH316	CU	La Habana	CU	Cuba	Cuba	Cuba	Cuba	09-May-2013	16-Jul-2013	M	HT	naive	CRF_19	D	CRF_19	CRF_19	D			True	MZ004169
LH322	CU	La Habana	CU	Cuba	Cuba	Cuba	Cuba	05-Jun-2014	08-Jun-2013	M	MSM	naive	CRF_19	D	CRF_19	CRF_19	D			True	MZ004170
LH339	CU	La Habana	CU	Cuba	Cuba	Cuba	Cuba	29-Oct-2013	13-Aug-2013	M	HT	naive	CRF_19	D	CRF_19	CRF_19	D			True	MZ004180
LH353	CU	La Habana	CU	Cuba	Cuba	Cuba	Cuba	27-Aug-2013	13-Aug-2013	M	MSM	naive	CRF_19	D	CRF_19	CRF_19	D			True	MZ004181
LH39	CU	La Habana	CU	Cuba	Cuba	Cuba	Cuba	05-Jul-2013	16-Apr-2013	M	MSM	naive	CRF_19	D	CRF_19	CRF_19	D			True	MZ004168
LH396	CU	La Habana	CU	Cuba	Cuba	Cuba	Cuba	09-Mar-2013	09-Mar-2013	M	MSM	naive	CRF_19	D	CRF_19	CRF_19	D			True	MZ004171
LH409	CU	La Habana	CU	Cuba	Cuba	Cuba	Cuba	10-Jan-2013	09-Oct-2013	M	MSM	naive	CRF_19	D	CRF_19	CRF_19	D			True	MZ004172
LH41	CU	La Habana	CU	Cuba	Cuba	Cuba	Cuba	07-Sep-2013	16-Apr-2013	F	HT	naive	CRF_19	D	CRF_19	CRF_19	D			True	MZ004173
LH447	CU	La Habana	CU	Cuba	Cuba	Cuba	Cuba	21-Jan-2014	10-Jan-2013	M	HT	naive	CRF_19	D	CRF_19	CRF_19	D			True	MZ004174
LH64	CU	La Habana	CU	Cuba	Cuba	Cuba	Cuba	21-May-2013	23-Apr-2013	M	MSM	naive	CRF_19	D	CRF_19	CRF_19	D			True	MZ004176
LH742	CU	La Habana	CU	Cuba	Cuba	Cuba	Cuba	09-Feb-2014	21-Jan-2014	M	MSM	naive	CRF_19	D	CRF_19	CRF_19	D			True	MZ004177
LT28	CU	Las Tunas	CU	Cuba	Cuba	Cuba	Cuba	12-Apr-2013	11-Dec-2013	M	MSM	naive	CRF_19	D	CRF_19	CRF_19	D			True	MZ004182
LT35	CU	Las Tunas	CU	Cuba	Cuba	Cuba	Cuba	29-Jan-2014	24-Dec-2013	F	HT	naive	CRF_19	D	CRF_19	CRF_19	D			True	MZ004183
M22639	LA	abroad	CD	Democratic Republic of the Congo	Middle Africa	Sub-Saharan Africa	Africa	1985					D		D	D					M22639	M22639
M27323	LA	abroad	CD	Democratic Republic of the Congo	Middle Africa	Sub-Saharan Africa	Africa	1983					D		D	D					M27323	M27323
M62320	LA	abroad	UG	Uganda	Eastern Africa	Sub-Saharan Africa	Africa	1985					A1		A1	A1					M62320	M62320
MF109427	LA	abroad	GB	United Kingdom of Great Britain and Northern Ireland	Northern Europe	Europe	Europe	2014					A1		A1	A1					MF109427	MF109427
MF109532	LA	abroad	GB	United Kingdom of Great Britain and Northern Ireland	Northern Europe	Europe	Europe	2014					D		D	D					MF109532	MF109532
MF109568	LA	abroad	GB	United Kingdom of Great Britain and Northern Ireland	Northern Europe	Europe	Europe	2014					G		G	G					MF109568	MF109568
MF109598	LA	abroad	GB	United Kingdom of Great Britain and Northern Ireland	Northern Europe	Europe	Europe	2014					G		G	G					MF109598	MF109598
MF109613	LA	abroad	GB	United Kingdom of Great Britain and Northern Ireland	Northern Europe	Europe	Europe	2014					A1		A1	A1					MF109613	MF109613
MF109623	LA	abroad	GB	United Kingdom of Great Britain and Northern Ireland	Northern Europe	Europe	Europe	2014					A1		A1	A1					MF109623	MF109623
MF109647	LA	abroad	GB	United Kingdom of Great Britain and Northern Ireland	Northern Europe	Europe	Europe	2013					G		G	G					MF109647	MF109647
MF109677	LA	abroad	GB	United Kingdom of Great Britain and Northern Ireland	Northern Europe	Europe	Europe	2013					A1		A1	A1					MF109677	MF109677
MF109689	LA	abroad	GB	United Kingdom of Great Britain and Northern Ireland	Northern Europe	Europe	Europe	2013					D		D	D					MF109689	MF109689
MF109710	LA	abroad	GB	United Kingdom of Great Britain and Northern Ireland	Northern Europe	Europe	Europe	2013					D		D	D					MF109710	MF109710
MF109713	LA	abroad	GB	United Kingdom of Great Britain and Northern Ireland	Northern Europe	Europe	Europe	2013					D		D	D					MF109713	MF109713
MF157743	LA	abroad	ES	Spain	Southern Europe	Europe	Europe	2009					G		G	G					MF157743	MF157743
MF373124	LA	abroad	SE	Sweden	Northern Europe	Europe	Europe	1993					A1		A1	A1					MF373124	MF373124
MF373167	LA	abroad	SE	Sweden	Northern Europe	Europe	Europe	2012					A1		A1	A1					MF373167	MF373167
MF373168	LA	abroad	SE	Sweden	Northern Europe	Europe	Europe	2012					A1		A1	A1					MF373168	MF373168
MF373180	LA	abroad	SE	Sweden	Northern Europe	Europe	Europe	2012					D		D	D					MF373180	MF373180
MF373181	LA	abroad	SE	Sweden	Northern Europe	Europe	Europe	2013					A1		A1	A1					MF373181	MF373181
MF373182	LA	abroad	SE	Sweden	Northern Europe	Europe	Europe	2013					A1		A1	A1					MF373182	MF373182
MF614605	LA	abroad	RU	Russian Federation	Russia	Russia	Europe	1989					G		G	G					MF614605	MF614605
MF614606	LA	abroad	RU	Russian Federation	Russia	Russia	Europe	2012					G		G	G					MF614606	MF614606
MH431770	LA	abroad	CN	China	Eastern Asia	Asia	Asia	2013					G		G	G					MH431770	MH431770
MH705134	LA	abroad	CD	Democratic Republic of the Congo	Middle Africa	Sub-Saharan Africa	Africa	1987					G		G	G					MH705134	MH705134
MH705143	LA	abroad	UG	Uganda	Eastern Africa	Sub-Saharan Africa	Africa	1995					D		D	D					MH705143	MH705143
MH705145	LA	abroad	CM	Cameroon	Middle Africa	Sub-Saharan Africa	Africa	2005					G		G	G					MH705145	MH705145
MH705152	LA	abroad	CD	Democratic Republic of the Congo	Middle Africa	Sub-Saharan Africa	Africa	1987					D		D	D					MH705152	MH705152
MH705155	LA	abroad	CD	Democratic Republic of the Congo	Middle Africa	Sub-Saharan Africa	Africa	1987					G		G	G					MH705155	MH705155
MH705162	LA	abroad	CD	Democratic Republic of the Congo	Middle Africa	Sub-Saharan Africa	Africa	1987					G		G	G					MH705162	MH705162
MT40	CU	Matanzas	CU	Cuba	Cuba	Cuba	Cuba	16-Oct-2013	10-Aug-2013	M	MSM	naive	CRF_19	D	CRF_19	CRF_19	D			True	MZ004184
MY10	CU	Mayabeque	CU	Cuba	Cuba	Cuba	Cuba	22-Jul-2013	25-Jun-2013	M	MSM	naive	CRF_19	D	CRF_19	CRF_19	D			True	MZ004175
PR-29	CU	Pinar del Rio	CU	Cuba	Cuba	Cuba	Cuba	18-Oct-2013	01-Oct-2013	M	MSM	naive	CRF_19	D	CRF_19	CRF_19	D			True	MZ004185
SC29	CU	Santiago de Cuba	CU	Cuba	Cuba	Cuba	Cuba	25-Sep-2013	05-Aug-2013	F	HT	naive	CRF_19	D	CRF_19	CRF_19	D			True	MZ004186
SC41	CU	Santiago de Cuba	CU	Cuba	Cuba	Cuba	Cuba	23-Oct-2013	07-Sep-2013	M	MSM	naive	CRF_19	D	CRF_19	CRF_19	D			True	MZ004187
SC70	CU	Santiago de Cuba	CU	Cuba	Cuba	Cuba	Cuba	14-Feb-2014	20-Aug-2013	M	MSM	naive	CRF_19	D	CRF_19	CRF_19	D			True	MZ004188
U88822	LA	abroad	CD	Democratic Republic of the Congo	Middle Africa	Sub-Saharan Africa	Africa	1984					D		D	D					U88822	U88822
U88824	LA	abroad	UG	Uganda	Eastern Africa	Sub-Saharan Africa	Africa	1994					D		D	D					U88824	U88824
U88826	LA	abroad	NG	Nigeria	Western Africa	Sub-Saharan Africa	Africa	1992					G		G	G					U88826	U88826
cu-231-17	CU		CU	Cuba	Cuba	Cuba	Cuba							D	D	CRF_19	D			True	MZ004356
